# Supplementary material for: Predicting Antimicrobial and Other Cysteine-Rich Peptides in 1267 Plant Transcriptomes
Source: Antibiotics (Basel). 2020 Feb 4;9(2):60. doi: 10.3390/antibiotics9020060 (PMC7168108; doi:10.3390/antibiotics9020060)
Supplement: Supplementary file 1 [file antibiotics-09-00060-s001.zip › tableS1.xlsx]

## Sheet: 0all
#	CYC	CYSRICH	DEF	HEVHIP	LTP	OUT	SNA	THI
AALA	0	10	1	1	2	1	4	0
ABCD	0	17	3	0	1	0	0	0
ABEH	0	17	3	1	5	1	5	0
ABIJ	0	13	0	0	0	0	6	0
ABSS	0	11	2	1	4	0	4	0
ACFP	0	5	1	0	2	1	2	0
ACRY	0	71	6	0	0	1	0	1
ACWS	0	16	1	0	4	0	2	1
ACYX	1	26	2	0	1	1	3	0
ADHK	0	8	1	1	2	2	5	1
AEKF	0	43	0	0	0	0	0	0
AEPI	0	18	6	0	8	1	6	1
AEXY	0	16	4	0	0	0	0	0
AFLV	0	7	1	0	4	1	6	0
AFQQ	0	11	2	0	3	1	4	0
AGIO	0	43	4	0	0	0	0	0
AHRN	0	13	3	0	0	0	0	0
AIGO	0	19	2	2	4	1	7	0
AIOU	0	13	4	0	4	0	8	1
AJAU	0	20	1	0	0	0	0	0
AJBK	0	13	4	0	9	0	6	0
AJFN	0	21	2	0	4	0	5	0
AJJE	0	13	0	0	2	0	2	1
AJUW	0	122	10	0	0	0	0	7
AKCR	0	46	4	0	0	0	0	3
AKRH	0	14	3	0	1	0	4	0
AKTA	0	9	4	1	4	1	8	0
AKXB	0	25	1	0	0	0	0	0
ALUC	0	11	1	0	5	1	6	0
ALVQ	0	30	4	0	1	1	3	0
ALZF	0	12	1	0	0	1	0	1
ANON	0	21	0	1	0	1	2	0
AOUJ	0	136	5	0	0	0	0	0
APTP	0	24	1	0	0	0	0	2
AQFM	0	15	3	0	5	1	6	0
AQGE	0	9	3	3	6	1	7	1
AQXA	0	8	3	0	3	0	5	0
AREG	0	15	3	0	4	1	3	0
ASMV	0	13	0	0	5	0	3	0
ASZK	0	32	1	0	0	0	0	0
ATFX	0	13	1	1	4	2	7	0
ATQZ	0	11	5	0	7	0	10	0
ATYL	0	15	2	0	11	1	5	0
AUDE	0	18	3	2	7	1	6	1
AUGV	0	11	2	0	3	1	5	1
AUIP	0	14	3	0	5	0	7	1
AVJK	0	15	1	0	0	1	5	0
AWJM	0	10	5	0	4	1	6	0
AWOI	0	25	5	0	0	2	0	0
AWQB	0	14	2	0	5	2	6	1
AXAF	0	5	4	0	1	1	5	1
AXBO	0	9	4	0	7	0	8	0
AXPJ	0	8	2	0	1	0	5	0
AYIY	0	16	1	0	7	1	3	0
AYMT	0	8	5	0	2	1	9	0
AYPS	0	4	0	0	0	1	0	0
AZBL	0	18	4	1	2	1	5	0
BAHE	0	18	1	0	9	1	4	0
BAJW	0	31	1	0	0	0	0	1
BAKF	0	16	0	0	0	0	0	0
BAZF	0	226	10	0	0	2	0	1
BBBA	0	12	4	0	2	1	6	0
BBDD	0	16	2	3	6	2	4	0
BCAA	0	21	0	0	2	1	8	0
BCGB	0	9	1	0	2	0	5	0
BCYF	0	28	1	0	0	0	0	1
BDIW	0	15	5	0	7	1	9	0
BDJQ	0	7	0	0	2	2	0	0
BEFC	0	15	1	0	1	1	3	0
BEGM	0	18	3	0	0	1	3	0
BERS	0	15	9	3	3	2	8	0
BFIK	0	22	1	0	0	1	0	0
BFJL	0	21	3	0	2	2	10	0
BFMT	0	23	9	0	3	1	8	0
BGXB	0	9	2	0	0	2	0	0
BGZG	0	6	1	0	0	1	4	0
BHBK	0	64	2	0	0	1	0	1
BHYC	0	12	5	0	6	0	5	1
BILC	0	9	2	0	0	1	0	0
BIVQ	0	22	0	0	0	0	0	0
BJKT	0	11	6	5	3	2	10	1
BKQU	0	13	12	3	6	2	15	0
BLAJ	0	15	0	0	4	2	5	0
BLVL	0	8	2	1	2	0	4	0
BMIF	0	77	6	0	1	0	3	0
BMJR	0	36	5	0	0	0	3	0
BMRX	0	23	0	0	3	0	5	1
BMSE	0	7	3	0	4	1	3	0
BNCU	0	19	4	1	0	1	0	0
BNDE	0	17	3	0	5	0	7	0
BNTL	0	10	0	0	1	0	4	0
BOGT	0	8	3	0	0	0	0	0
BOLZ	0	33	10	1	10	2	7	1
BPKH	0	26	4	0	2	1	0	0
BPSG	0	20	2	0	0	1	0	0
BQEQ	3	14	5	0	4	1	7	0
BRUD	0	15	5	0	4	1	3	0
BSEY	0	26	3	1	3	2	6	1
BSNI	0	31	1	0	0	1	1	2
BSTR	0	29	3	0	4	0	3	0
BSVG	0	8	2	1	3	1	3	0
BTFM	0	9	0	0	0	1	0	0
BTTS	0	18	2	4	7	0	1	0
BTZX	0	14	1	0	4	2	3	0
BUWV	0	13	3	2	5	0	8	0
BWVJ	0	18	2	0	0	0	0	0
BXAY	2	21	12	0	3	1	2	0
BXBF	0	5	6	1	0	0	4	0
BYNZ	0	15	6	2	2	0	7	1
BYPY	0	13	2	0	1	1	4	0
BYQM	0	20	7	0	1	1	6	0
BZMI	0	14	4	3	7	1	11	0
BZSH	0	34	1	0	0	0	0	1
CAIX	0	9	2	0	3	1	5	0
CAPN	0	15	1	2	0	1	4	0
CAQZ	0	6	2	0	2	0	6	0
CBAE	0	15	0	0	0	1	4	1
CBNG	0	35	2	0	0	0	0	0
CCHG	0	25	3	1	4	1	7	0
CCID	0	12	1	1	2	1	3	0
CDFR	0	16	2	1	5	2	6	0
CFRN	0	3	1	0	3	0	3	0
CGDN	0	23	3	3	5	1	6	0
CGGO	0	5	2	1	3	0	6	0
CHJJ	0	37	2	1	0	1	0	0
CHTD	0	9	3	0	5	0	3	0
CIAC	0	9	4	0	2	0	3	1
CIEA	0	13	2	0	3	1	1	0
CJGZ	0	12	3	0	6	0	7	0
CJNT	0	70	1	0	1	0	3	0
CKDK	0	15	2	0	4	1	9	0
CKKR	0	6	3	0	5	1	2	1
CKXF	0	15	1	0	0	0	0	0
CLMX	0	15	3	0	4	1	8	0
CLNU	0	14	2	0	2	0	6	0
CLRW	0	16	3	1	12	1	4	1
CMCY	0	22	3	0	3	0	6	1
CMEQ	0	21	4	1	1	1	1	0
CMFF	0	7	3	0	3	0	4	0
CNTZ	0	4	0	0	2	0	0	0
COAQ	0	22	5	0	5	1	8	1
COBX	0	21	4	0	6	1	6	0
COCP	0	16	6	0	0	1	2	0
CPKP	0	13	3	2	1	0	8	1
CPLT	0	13	3	2	2	1	10	1
CPOC	0	17	11	1	4	0	3	0
CQMG	0	6	1	1	5	1	8	0
CQPW	0	31	4	0	0	1	3	0
CQQP	0	93	5	0	0	1	0	2
CRNC	0	13	2	1	3	1	4	0
CSSK	0	10	1	0	2	1	1	0
CSUV	0	9	7	0	2	0	4	1
CSWE	0	13	3	0	4	1	5	1
CTSS	0	4	3	2	4	0	3	0
CTYH	0	10	10	3	5	1	9	0
CUTE	0	8	6	0	4	1	7	0
CUVY	0	9	4	1	4	0	1	0
CVDF	0	17	4	1	4	1	7	1
CVEG	0	19	0	0	1	0	2	0
CWLL	0	24	2	0	10	1	5	1
CWYJ	0	29	22	0	5	0	12	0
CWZU	0	12	2	0	3	1	7	1
CXSJ	0	31	2	0	4	1	1	0
CYVA	0	14	5	1	4	0	8	0
CZJT	0	24	8	2	1	0	3	0
CZPV	0	17	4	2	3	3	8	0
DAAD	0	14	2	0	6	0	7	0
DAYQ	0	12	3	1	6	0	4	0
DBCE	0	18	3	0	4	1	5	1
DBYD	0	4	1	0	0	0	0	0
DCCI	0	18	3	0	4	0	4	0
DCDT	0	61	4	0	0	0	2	0
DCVZ	0	1	0	0	0	0	0	0
DDEV	0	21	7	1	6	0	6	0
DDRL	0	15	1	0	8	1	3	0
DEMH	0	16	5	2	3	1	5	0
DESP	0	28	20	0	13	0	8	0
DFDS	0	35	2	0	0	1	0	0
DFHO	0	34	5	0	1	2	4	1
DFYF	0	17	0	0	2	0	2	0
DGNP	0	13	2	1	3	1	7	0
DGXS	0	31	1	0	3	0	5	0
DHAW	0	7	4	0	2	0	3	0
DHPO	0	21	2	0	4	1	4	0
DHWX	0	18	1	0	1	0	0	0
DIBI	0	10	3	0	5	0	5	1
DIHD	0	15	3	1	8	2	4	0
DKFZ	0	18	3	1	6	1	6	0
DLAI	0	13	1	0	4	1	7	0
DLJZ	0	36	14	0	7	2	10	1
DMIN	0	17	2	0	1	0	7	0
DMKC	0	2	0	0	0	0	2	0
DMLT	0	16	1	1	5	2	4	0
DNQA	1	7	7	0	1	0	4	0
DOVJ	0	7	0	0	2	1	3	0
DPFW	0	16	1	0	1	0	1	0
DRFX	0	134	2	0	0	0	0	1
DRGY	0	15	0	0	0	1	0	0
DRIL	0	16	3	1	1	1	1	1
DSUV	0	12	8	0	4	0	10	0
DSVQ	0	9	2	0	3	0	7	0
DSWR	0	8	2	1	4	0	4	0
DSXO	0	21	2	2	5	0	7	0
DTNC	0	12	1	0	4	1	5	0
DTOA	0	19	4	0	5	2	7	0
DUMA	0	24	1	0	0	1	0	0
DUNJ	0	17	3	0	6	1	4	0
DUQG	0	13	6	0	9	1	5	0
DVXD	0	12	9	3	5	0	8	1
DVYE	0	133	2	0	0	1	0	5
DWZT	0	14	4	0	3	1	2	1
DXNY	0	18	2	0	0	1	0	2
DXOU	0	12	1	1	0	0	0	0
DXQW	0	11	2	0	2	0	6	1
DYFF	0	15	8	0	0	0	0	0
DZLN	0	10	4	0	6	0	6	0
DZPJ	0	420	21	0	0	1	0	0
DZQM	0	19	4	0	7	2	9	1
DZRA	0	12	4	0	2	1	8	3
DZTK	0	8	2	0	3	1	5	1
EAAA	0	17	3	0	12	2	4	0
EAVM	0	8	1	0	2	0	7	0
EBOL	0	6	4	0	5	0	5	0
EBPG	0	10	3	0	4	0	5	0
EBWI	0	17	0	0	0	0	0	0
ECSL	0	16	1	0	6	0	3	0
ECTD	1	10	2	0	7	1	10	0
EDBB	0	12	1	0	0	1	2	0
EDEQ	0	14	3	0	5	0	5	0
EDHN	0	9	1	1	2	2	8	0
EDXZ	0	29	3	0	7	1	10	0
EEAQ	0	26	7	0	1	1	4	0
EEJO	0	138	8	0	0	0	0	1
EEMJ	0	5	1	0	0	0	0	0
EFMS	0	28	2	2	5	1	4	0
EGLZ	0	16	4	1	2	1	9	0
EGNB	0	5	1	0	0	0	0	0
EGOS	0	20	7	3	5	0	9	2
EHNF	0	17	3	1	5	1	8	0
EIGQ	0	17	0	0	6	0	10	0
EILE	0	7	3	1	6	1	7	0
EITK	0	13	2	0	3	1	9	0
EJBY	0	12	3	2	3	1	8	0
EMAL	0	17	1	1	2	1	0	0
EMBR	0	8	0	0	4	2	8	0
EMIG	0	14	6	1	4	1	8	0
EMJJ	0	27	7	0	4	1	4	1
ENAU	0	3	0	0	0	1	0	0
ENCD	0	18	5	0	4	0	6	0
ENQF	0	14	1	0	0	2	2	1
EPRK	0	26	16	0	2	0	4	0
EQYT	0	9	3	0	2	0	6	0
ERIA	0	6	3	0	3	1	2	0
ERWT	0	14	2	0	3	1	7	0
ESYX	0	22	0	1	2	0	2	1
ETCJ	0	16	1	3	6	1	7	0
ETGN	0	104	6	0	0	1	0	0
EWHG	0	8	2	0	5	0	4	0
EWXK	0	46	1	0	0	0	1	2
EXGW	0	11	1	0	2	0	7	0
EXHX	0	10	2	0	8	1	6	0
EYKJ	0	18	29	0	11	0	8	0
EZXQ	0	15	3	0	4	1	5	1
EZZT	0	15	2	0	3	2	5	0
FAJB	0	45	2	1	0	1	0	0
FAKD	0	6	1	0	4	1	4	0
FALI	0	22	2	0	5	1	6	0
FAMO	0	12	8	0	6	1	4	0
FANS	0	0	0	0	0	0	0	0
FCBJ	0	11	1	1	2	1	3	0
FCCA	0	26	0	1	4	0	8	0
FCEL	0	6	2	0	6	2	3	0
FCHS	0	27	3	0	0	0	1	0
FDBS	0	11	2	0	3	0	5	0
FDMM	0	10	1	0	5	2	6	0
FEDW	0	16	14	0	2	0	3	0
FFFY	0	9	0	0	5	1	2	0
FFGR	0	24	2	0	0	1	0	0
FFPD	0	23	0	0	0	0	0	0
FGDU	0	9	3	0	2	0	9	1
FGRF	0	19	1	0	4	1	4	0
FHST	0	25	0	6	5	0	7	0
FIDQ	0	22	0	0	0	0	0	1
FIKG	0	14	0	0	0	0	0	0
FITN	0	27	0	0	0	0	5	1
FLTD	0	20	2	0	0	0	1	0
FMVB	0	143	6	0	0	0	0	0
FMWZ	0	22	3	0	4	2	8	0
FNEN	0	14	11	0	5	1	4	0
FNXH	0	21	2	0	2	1	3	1
FOMH	0	11	0	0	0	0	0	0
FONV	0	8	2	0	1	1	2	0
FOYQ	0	38	2	0	0	1	0	0
FPCO	0	14	1	0	0	1	0	0
FPLR	0	16	2	0	1	0	5	0
FPYZ	0	30	3	0	1	0	3	1
FQGQ	0	45	8	0	1	0	2	0
FQLP	0	5	1	0	0	1	0	0
FRPM	0	20	1	1	5	0	5	0
FSQE	0	16	1	0	0	0	0	0
FTRP	0	24	2	0	0	0	0	0
FUMQ	0	12	1	0	4	1	3	0
FUPX	0	10	1	0	6	1	4	0
FVXD	0	7	7	2	3	0	5	0
FWBF	0	15	1	1	2	1	1	1
FWCQ	0	9	1	0	3	0	8	0
FXGI	0	25	21	0	7	1	9	0
FXHG	0	299	11	0	0	0	0	2
FXJC	0	9	2	0	4	0	5	1
FYSJ	0	12	10	0	3	0	6	0
FYTP	0	8	3	1	2	2	8	0
FYUH	0	15	3	0	5	1	6	0
FZJL	0	26	1	0	1	1	6	0
FZQN	0	13	7	1	8	1	8	0
GAKQ	0	17	1	1	8	0	1	0
GAMH	0	17	2	0	6	2	9	0
GANB	0	14	3	0	0	0	4	0
GAON	0	9	0	0	0	0	5	0
GBCQ	0	21	6	2	3	0	7	0
GBGT	0	40	9	0	1	0	0	0
GBGW	0	12	1	0	1	0	4	0
GBVZ	0	23	9	1	9	1	1	1
GCFE	0	16	6	0	9	2	11	0
GCYL	0	15	5	2	2	1	8	0
GDKK	0	16	2	0	5	1	3	1
GDUD	0	145	7	0	0	0	0	3
GDYP	0	15	4	3	5	1	11	0
GDZS	0	22	11	0	9	2	8	0
GEHT	0	12	4	0	2	1	4	0
GETL	0	15	2	0	9	0	5	0
GFUR	0	42	3	0	0	0	0	0
GFVW	0	7	3	1	1	0	3	0
GGEA	0	12	0	0	3	1	6	0
GGJD	0	21	4	1	4	0	8	1
GGWH	0	56	7	0	0	1	0	2
GHLP	0	19	11	1	6	1	12	0
GIOY	0	7	2	0	4	0	4	0
GIPR	0	10	5	0	4	2	6	0
GIWN	0	5	7	2	2	0	5	1
GJIY	0	32	1	0	0	0	0	0
GJNX	0	18	4	1	3	1	6	0
GJPF	0	18	3	1	2	1	5	1
GJTI	0	26	1	1	4	0	5	0
GKAG	0	22	0	0	0	0	4	0
GKCZ	0	20	1	2	4	1	5	0
GLVK	0	16	2	1	3	0	4	1
GMAM	0	21	1	0	3	1	3	1
GNPX	0	15	3	0	5	1	3	0
GNQG	0	20	2	0	5	2	8	0
GNRI	0	16	7	0	10	1	8	0
GOQJ	0	16	3	0	2	1	6	0
GOWD	0	32	3	2	0	2	0	1
GQAV	0	11	5	1	4	1	9	1
GRFT	0	20	2	0	5	1	12	0
GRKU	0	9	0	0	0	0	0	0
GRRW	0	10	3	1	3	0	7	0
GSXD	0	39	4	0	2	0	4	0
GSZA	0	9	2	0	3	1	8	0
GTHK	0	12	0	0	1	0	0	0
GTSV	0	7	7	0	3	0	3	0
GTUO	0	14	1	1	0	0	3	2
GUBD	0	44	3	0	0	0	0	0
GUMF	0	12	1	0	7	0	7	0
GVCB	0	17	3	0	8	0	7	0
GXBM	0	55	3	0	0	1	0	1
GYBH	0	22	3	0	0	1	0	0
GYFU	0	59	3	1	0	0	2	0
GYRP	0	166	4	0	0	0	0	0
GZUR	0	10	2	0	3	0	8	0
HABV	0	2	5	0	2	0	2	0
HAEU	0	13	4	1	4	2	7	0
HANM	0	19	7	0	4	2	4	1
HAOX	0	7	0	0	0	1	0	0
HATH	0	14	2	1	5	1	0	0
HBGV	0	9	1	1	1	0	1	0
HBHB	0	24	3	0	4	1	5	0
HBUQ	0	11	2	0	2	1	6	0
HDWF	0	13	0	2	1	2	4	0
HEGQ	0	61	3	0	0	0	2	0
HELY	0	15	9	0	2	1	4	1
HENI	0	13	2	2	2	2	7	0
HERT	0	8	0	0	0	1	0	0
HFIK	0	11	2	0	0	0	0	0
HGSM	0	9	2	0	3	0	8	0
HHXJ	0	17	1	0	0	1	0	0
HIDG	0	15	0	0	0	0	0	1
HILW	0	28	1	0	4	2	7	0
HJMP	0	18	7	2	2	1	11	0
HJVM	0	39	1	0	0	0	0	1
HKZW	0	24	1	0	0	1	0	1
HLJG	0	12	0	0	2	2	7	0
HMHL	0	16	1	0	0	1	0	1
HNCF	0	22	3	0	9	1	8	1
HNDZ	0	68	2	0	0	0	0	0
HOKG	0	16	1	1	6	1	5	0
HOOU	0	13	2	0	5	0	5	0
HOUF	0	22	2	3	4	1	8	0
HPNZ	0	15	2	0	7	0	6	0
HPXA	0	39	2	0	0	1	0	1
HQOM	0	16	0	2	4	0	5	0
ISHC	0	26	1	0	0	0	0	0
ISIM	0	6	0	0	0	0	0	0
ISPU	0	49	1	0	0	0	0	0
IUSR	0	10	3	1	3	0	4	0
IWIS	0	16	8	2	2	1	9	0
IWJG	0	12	1	0	3	0	6	0
IWMW	0	18	2	2	3	2	5	0
IXEM	0	11	1	0	3	1	3	0
IXLH	0	50	0	0	0	0	1	0
IXVJ	0	16	2	0	5	0	3	0
IYDF	0	10	5	0	4	1	6	0
IZGN	0	21	2	0	2	2	6	0
IZLO	0	23	5	0	5	1	8	0
IZNU	0	8	1	0	4	1	5	0
JADL	0	8	1	0	0	0	0	0
JAFJ	0	15	4	1	2	1	7	0
JBGU	0	22	12	0	9	1	2	0
JBLI	0	45	4	0	1	0	0	1
JBND	0	20	2	0	5	2	6	2
JBYE	0	16	2	0	1	1	6	0
JCLQ	0	14	5	1	9	1	7	0
JCMU	0	13	4	0	5	1	1	0
JCXF	0	18	0	0	0	0	0	1
JDQB	0	22	2	3	5	1	6	0
JDTY	0	11	2	0	2	0	2	0
JEBK	0	11	0	0	0	0	0	0
JETM	0	10	9	0	3	1	3	0
JEXA	0	10	8	0	3	1	8	0
JGGD	0	9	0	0	0	0	0	0
JGYZ	0	16	1	0	3	1	3	0
JHCN	0	9	3	0	5	0	5	0
JHFI	0	35	0	1	0	0	0	1
JHUL	0	11	5	0	6	1	3	0
JIWJ	0	22	1	0	0	0	0	0
JJZR	0	9	0	0	0	0	0	0
JKAA	1	32	4	0	0	0	2	0
JKHA	0	72	1	0	0	1	0	1
JKKI	0	163	14	0	0	1	0	1
JKNQ	0	10	1	0	5	0	2	0
JLLY	0	3	3	0	1	0	0	1
JLOV	0	3	2	1	0	0	2	0
JMJV	0	10	3	0	5	0	4	0
JMTE	0	11	3	0	0	0	1	0
JMUI	0	77	5	0	0	1	0	2
JMXW	0	4	0	0	0	0	0	0
JNKW	0	18	3	0	5	1	4	0
JNUB	0	14	0	0	4	1	2	0
JNVS	0	18	10	1	6	2	9	0
JOIS	0	3	7	0	1	0	7	0
JOJQ	0	20	2	0	0	1	0	0
JOPH	1	14	3	0	2	1	1	0
JPDJ	0	23	4	1	3	1	5	0
JPYU	0	9	1	0	0	1	0	0
JQCX	0	14	0	0	5	1	3	0
JQFK	0	11	2	0	0	1	0	0
JRGZ	0	58	4	0	0	1	0	0
JRNA	0	25	1	1	4	0	7	0
JROW	0	6	1	0	5	1	4	0
JSAG	0	18	2	0	4	1	3	1
JSVC	0	43	1	0	2	0	4	0
JSZD	0	16	0	1	2	1	10	0
JTIG	0	18	0	0	0	1	0	0
JTQQ	0	18	13	0	6	1	14	0
JTRM	0	23	4	0	8	1	4	1
JUWL	0	15	3	0	2	2	3	1
JVBR	0	15	3	1	4	0	7	0
JVSZ	0	21	1	1	0	1	5	0
JWEY	0	5	3	0	3	1	4	0
JWGT	0	30	0	0	0	0	0	0
JYOB	0	11	5	0	4	0	6	0
JZHZ	0	11	1	0	10	0	6	1
JZVE	0	12	1	4	4	2	7	0
KADG	0	351	13	0	0	1	0	3
KAWQ	0	17	3	1	6	1	4	0
KAYP	0	5	1	0	2	1	1	1
KBRW	0	11	3	0	3	0	4	0
KBXS	0	16	2	1	5	0	4	0
KCPT	0	13	3	0	3	1	6	0
KDCH	0	13	7	3	2	1	8	0
KEFD	0	12	1	0	0	1	0	0
KEYW	0	11	0	1	0	0	0	0
KFAL	0	15	4	0	7	0	5	1
KFZY	0	10	2	1	5	1	4	0
KGJF	0	11	1	0	3	1	3	0
KIIX	0	22	2	0	0	0	2	0
KJBH	0	3	1	1	3	0	2	0
KJYC	0	19	0	2	1	0	5	0
KJZG	0	40	4	1	1	0	2	1
KKCW	0	37	14	0	4	0	4	2
KKDQ	0	21	5	2	3	0	3	1
KLGF	0	28	2	0	6	2	7	0
KMNX	0	41	1	0	0	0	0	0
KNKV	0	11	1	0	0	1	1	0
KNMB	0	18	21	0	1	3	5	0
KOFB	0	15	1	0	2	1	4	0
KPTE	0	22	5	0	4	1	9	0
KPUM	0	15	5	0	5	2	11	0
KRJP	0	19	2	1	2	0	1	0
KRUQ	0	17	0	1	0	1	0	1
KSFK	0	35	1	0	0	0	0	2
KTAR	0	25	1	0	4	1	4	0
KTQI	0	17	3	0	2	1	6	0
KTWL	0	19	5	0	3	0	6	0
KUJU	0	46	1	0	0	0	0	0
KUXM	0	20	2	0	0	0	6	0
KVAY	0	13	2	1	0	2	3	1
KVFU	0	8	1	0	4	2	1	0
KWGC	0	6	4	2	5	1	4	0
KXSK	0	28	0	0	4	0	3	1
KYAD	0	15	4	1	6	1	7	0
KYIO	0	10	0	0	0	0	0	0
KYNE	0	17	3	0	3	1	4	0
KZED	0	8	4	0	1	1	4	0
LACT	0	10	1	0	5	0	5	0
LAPO	0	6	6	1	0	0	0	0
LBRP	0	130	6	0	0	0	0	3
LBZM	0	10	7	2	5	1	10	1
LDME	0	11	1	0	4	1	3	0
LDRY	0	11	2	0	0	0	0	1
LELS	0	17	2	0	3	1	2	0
LETF	0	28	2	0	0	0	0	0
LFII	0	9	3	0	3	1	5	1
LFOG	0	13	3	1	2	1	6	1
LFQH	0	16	8	1	2	1	6	0
LGDQ	0	7	1	0	0	0	6	0
LGOW	0	27	0	0	0	0	0	1
LHDP	0	12	1	0	3	0	5	0
LHLE	0	59	3	0	0	0	4	2
LJPN	0	15	2	0	0	0	0	0
LJQF	0	3	5	0	3	0	2	0
LKKX	0	24	7	5	3	2	10	1
LLEN	0	6	1	0	2	0	0	0
LLXJ	0	8	1	0	0	0	0	0
LMVB	0	9	4	0	0	0	0	0
LMXP	0	19	2	0	2	0	7	0
LNER	0	11	1	0	1	1	9	1
LNIL	0	112	4	0	0	1	0	0
LNSF	0	12	0	0	0	0	0	0
LPGY	11	10	1	0	7	0	6	0
LQJY	0	29	7	2	7	1	11	0
LQUX	0	20	3	0	0	1	6	0
LRRR	0	20	1	0	3	0	1	1
LRTN	0	16	3	0	3	0	4	0
LSHT	0	45	1	0	0	0	0	0
LSJW	0	21	1	0	8	2	6	0
LSKK	0	23	5	0	8	1	2	0
LSLA	0	15	3	2	5	0	7	0
LTZF	0	13	4	0	4	0	5	0
LVNW	0	6	2	0	4	1	5	0
LWCK	0	17	5	0	4	2	11	0
LWDA	0	16	1	0	2	1	5	1
LXGM	0	36	2	0	0	0	4	0
LXRN	0	13	2	0	0	0	0	0
MAQO	0	16	1	0	6	1	7	0
MBQU	0	10	3	0	7	1	4	0
MBWM	0	23	6	3	5	0	11	0
MCHJ	0	39	1	0	0	0	0	3
MCPK	0	4	0	0	0	0	0	0
MEAH	0	17	5	1	2	1	6	0
MEKP	0	38	1	0	3	2	1	0
MFEA	0	13	2	0	3	1	4	0
MFIN	0	10	4	0	1	1	3	0
MFTM	0	13	4	0	4	2	10	1
MFYC	0	30	1	0	0	1	0	1
MFZO	0	20	0	0	0	1	0	0
MGBF	0	14	4	0	3	1	7	0
MGVU	0	11	3	0	9	2	8	1
MHGD	0	20	2	0	4	0	7	0
MIKW	0	26	2	0	1	0	5	1
MIRS	0	15	1	0	0	0	0	0
MIXZ	0	18	0	1	4	1	4	1
MJAV	0	4	5	0	4	3	6	0
MJHP	0	9	2	0	6	0	8	0
MJMQ	0	25	2	0	0	0	0	1
MKZR	0	16	2	0	5	1	2	0
MLPX	0	18	1	0	2	0	5	0
MLUJ	0	11	1	0	3	0	6	0
MMJI	0	10	1	0	2	0	3	0
MMKU	0	70	1	0	0	0	0	0
MNCB	0	179	5	0	0	1	0	2
MNNM	0	31	2	0	0	1	0	0
MNPL	0	114	3	0	0	0	0	0
MOYY	0	18	0	0	0	0	0	0
MQIV	0	26	5	0	7	1	5	0
MRKX	0	22	12	3	5	1	17	1
MROH	0	29	3	0	0	0	4	0
MTGC	0	24	1	0	0	0	3	0
MTHW	0	19	2	0	3	1	2	0
MTII	0	9	6	0	6	1	9	0
MUCT	0	6	6	2	4	1	10	0
MULF	0	65	4	0	0	1	0	0
MUMD	0	12	0	0	0	0	1	0
MUNP	0	10	2	0	2	1	3	0
MVRF	0	16	1	0	7	1	5	0
MVSE	0	14	0	0	4	1	4	0
MVTX	0	40	17	0	3	1	3	2
MWAN	0	41	3	0	0	1	0	1
MWXT	0	26	0	0	0	0	0	0
MWYQ	0	16	5	0	5	1	5	0
MXDS	0	9	0	0	0	1	0	0
MXEZ	0	15	0	0	0	0	0	0
MXFG	0	8	3	0	4	1	3	0
MYMP	0	10	7	1	3	1	8	0
MYVH	0	15	6	0	1	1	7	0
MYZV	0	12	3	0	5	2	6	0
MZLD	0	16	3	0	2	0	4	1
MZOB	0	13	4	0	4	1	5	0
NATT	0	3	0	0	0	0	0	0
NAUM	0	8	2	0	3	0	10	0
NBMW	0	24	3	0	9	2	7	0
NBYP	0	17	1	0	0	1	0	0
NCVK	0	6	1	0	1	1	7	0
NDUV	0	39	3	0	1	0	3	0
NEBM	0	7	4	0	3	1	6	0
NFXV	0	7	1	0	1	0	6	0
NGRR	0	16	5	1	4	1	6	0
NGTD	0	19	2	0	0	0	0	0
NHAG	0	9	3	0	3	1	8	1
NHIX	0	15	0	0	0	0	3	0
NHUA	0	16	1	1	2	0	8	0
NIGS	0	15	1	0	4	1	6	0
NIJU	0	8	0	0	0	0	0	0
NJJO	0	6	6	0	1	0	0	0
NJKC	0	11	4	0	3	1	8	0
NJLF	4	20	3	1	16	0	5	0
NKIN	0	22	2	2	4	1	6	0
NKXU	0	75	8	0	0	0	0	0
NLOM	0	43	1	0	0	0	0	0
NMAK	0	12	2	0	0	0	0	1
NMDZ	0	14	4	0	5	2	9	0
NMGG	0	17	19	1	4	0	4	0
NNGU	0	2	3	1	4	1	5	0
NNHQ	0	27	0	0	0	0	0	1
NNOK	0	16	2	0	1	1	0	1
NOKI	0	79	0	1	3	0	4	0
NPND	0	32	7	0	1	0	5	0
NPRL	0	18	6	1	3	1	6	0
NQWS	0	11	2	0	5	0	6	0
NQYP	0	60	5	0	0	0	0	2
NRWZ	0	25	4	0	0	1	0	2
NRXL	0	24	1	3	4	1	6	0
NSPR	0	8	0	0	0	0	0	0
NTEO	0	13	3	0	2	0	6	0
NTLE	0	105	3	0	0	0	0	0
NUSE	0	24	2	0	8	1	8	0
NUZN	0	13	2	0	1	0	6	0
NVSO	0	12	3	0	8	1	4	0
NWMY	0	10	0	1	2	0	2	0
NWQC	0	36	2	1	0	2	0	1
NWWI	0	43	3	0	0	0	3	0
NXOH	0	14	5	0	2	1	8	0
NYBX	0	20	2	0	0	0	3	1
OAEZ	0	53	3	0	0	0	0	3
OAGK	0	29	25	0	15	1	7	0
OAQS	0	19	4	1	3	0	4	0
OBOJ	0	16	3	0	4	2	10	1
OBPL	0	21	1	1	4	1	7	0
OBTI	0	7	3	0	3	0	7	1
OBUY	0	16	0	0	1	0	0	0
OCTM	0	6	2	0	1	1	3	1
OCWZ	0	18	3	0	2	1	5	0
OCZL	0	37	4	0	0	0	0	0
ODDO	0	29	1	0	3	1	5	0
ODXI	0	117	4	0	0	0	0	1
OFTV	0	20	3	1	0	1	0	0
OFUE	0	172	7	0	0	0	0	4
OFWX	0	13	3	1	2	0	4	0
OGSY	0	7	3	0	7	2	7	0
OGZM	0	22	0	0	0	0	0	1
OHAE	0	20	10	0	3	2	12	0
OINM	0	10	2	1	2	0	4	0
OJCW	0	11	3	1	4	1	6	0
OKEF	0	17	2	0	4	0	6	0
OLES	0	17	3	0	2	0	11	0
OLXF	0	13	3	0	3	0	8	0
OMDH	0	10	0	2	3	0	2	2
OMXG	0	27	3	0	5	1	0	0
ONBE	0	10	2	0	5	1	3	0
ONZG	0	11	3	0	2	0	2	0
OODC	0	12	13	0	4	0	6	0
OOSO	0	15	3	1	3	2	4	0
OOVX	0	11	3	0	2	1	6	0
OPDF	0	10	3	0	1	0	7	0
OPZX	0	14	2	2	5	0	9	0
OQBM	0	13	2	0	5	2	11	1
OQHZ	0	9	8	1	3	1	5	1
OQON	0	67	4	0	0	0	0	0
OQWW	0	81	7	0	0	1	3	2
ORJE	0	41	3	0	0	0	1	0
ORKS	0	19	1	0	0	1	0	0
OSHQ	0	11	2	0	3	1	1	0
OSIP	0	10	1	0	3	0	1	0
OSMU	0	20	10	0	6	1	12	0
OTAN	0	14	2	0	4	1	7	0
OTQG	0	26	1	0	0	1	0	1
OUER	0	13	6	0	4	1	6	0
OUOI	0	20	0	2	2	1	9	1
OVHR	0	71	4	0	0	1	0	0
OVIJ	0	22	1	1	4	0	5	0
OVRB	0	0	0	0	0	0	0	0
OWAS	0	13	3	0	5	1	7	0
OWFC	0	19	4	2	9	0	9	0
OXGJ	0	17	0	1	5	1	4	0
OXYP	0	16	1	0	3	1	9	0
OYLU	0	14	2	0	8	2	5	0
OYST	0	0	0	0	0	0	0	0
OZJZ	0	4	6	0	8	1	9	0
PAWA	0	26	2	0	0	1	4	1
PAZJ	0	8	4	0	2	0	7	0
PBUU	0	22	4	0	0	0	1	0
PCGJ	0	26	8	1	6	1	8	0
PCNH	0	22	4	0	4	1	5	0
PDIE	0	11	2	0	3	1	8	0
PDXY	0	12	5	4	4	1	9	1
PEZP	0	24	5	0	5	1	10	0
PFSA	0	18	5	1	1	1	5	1
PFUD	0	44	6	0	0	1	0	1
PGKL	0	14	2	1	3	1	1	1
PHCE	0	13	5	0	3	2	7	0
PHOQ	0	17	3	0	3	2	5	1
PIUF	0	26	0	1	0	3	0	0
PIVW	0	47	2	0	3	0	2	0
PKMO	0	8	2	0	5	0	4	1
PKOX	0	36	0	3	2	1	8	0
PLBZ	0	21	1	0	7	1	5	0
PMRP	0	10	2	1	6	1	7	0
PNZO	0	54	2	0	1	0	2	0
POOW	0	86	2	0	0	0	0	0
POPJ	0	46	4	0	0	0	2	0
PPPZ	0	8	1	1	1	2	1	0
PPQR	0	10	0	0	0	1	0	0
PQED	0	128	0	0	0	0	0	0
PQTO	0	15	1	0	0	2	3	0
PRFO	0	20	5	0	8	1	3	0
PRIQ	0	91	4	0	0	0	0	0
PSHB	0	12	0	0	4	2	3	0
PSJT	0	10	2	0	2	1	4	0
PSKY	0	27	3	0	0	0	3	0
PTBJ	0	13	2	0	4	0	5	1
PTFA	0	16	1	0	5	1	0	0
PTLU	0	17	4	0	4	1	6	0
PUAN	0	2	0	0	0	0	0	0
PUCW	0	10	2	0	6	2	11	0
PUDI	0	14	8	0	3	1	4	1
PVGM	0	24	3	3	6	2	10	0
PVGP	0	17	0	0	0	0	0	0
PWKQ	0	18	0	0	0	0	0	0
PWSG	0	16	1	0	4	1	0	0
PXYR	0	13	1	0	1	1	2	0
PYDB	0	20	1	0	0	0	0	0
PYHZ	0	29	1	1	0	1	7	1
PZAP	0	49	61	0	12	1	4	0
PZBH	0	478	17	0	0	0	0	1
PZIF	0	454	22	0	0	1	0	7
PZRT	0	14	5	0	0	1	3	0
QACK	0	14	6	1	2	1	2	0
QAIR	0	5	1	0	0	0	0	0
QASA	0	12	2	1	2	0	6	0
QAUE	0	12	0	0	1	1	4	0
QBGG	0	12	3	2	8	0	6	0
QBRF	0	9	4	0	4	0	4	0
QCGM	0	19	4	0	4	1	6	0
QDTV	0	25	0	0	0	0	0	1
QDVW	0	9	2	0	3	1	3	0
QEBC	0	3	2	0	4	1	8	0
QEHE	0	9	1	0	1	2	4	0
QFAE	0	16	1	4	4	0	6	1
QFND	0	3	0	0	0	0	0	0
QGLJ	0	26	2	0	0	0	0	0
QHBI	0	15	2	0	5	1	7	0
QHVS	0	12	2	0	0	0	0	1
QIAD	0	12	2	0	0	1	5	0
QICX	0	23	1	2	2	1	4	1
QIEH	0	8	3	0	3	0	4	0
QIKZ	0	19	3	1	3	0	5	0
QJXB	0	13	3	0	4	2	7	0
QJYX	0	505	9	0	0	0	0	1
QKEI	0	15	1	0	5	1	7	0
QKMG	0	17	2	0	2	1	5	2
QKQO	0	14	1	0	0	0	0	0
QLMZ	0	40	0	0	0	0	0	1
QMUN	0	9	6	2	1	1	5	0
QMWB	0	15	1	0	0	1	0	0
QNGJ	0	12	2	5	6	2	6	0
QNIK	0	13	4	2	2	1	7	0
QNOC	0	9	1	1	0	0	2	1
QOXT	0	18	8	1	4	1	2	0
QPDY	0	47	0	0	0	1	0	0
QRNU	0	24	5	1	5	1	8	0
QRTH	0	78	6	0	0	0	0	2
QSKP	0	15	3	0	5	1	6	3
QSLH	0	12	3	0	4	1	9	1
QSNJ	0	17	2	3	7	1	4	0
QTJY	0	13	2	0	3	1	3	0
QURC	0	27	3	1	3	1	6	0
QUTB	0	11	3	0	3	1	9	0
QVMR	0	8	1	1	1	0	4	0
QWFV	0	38	0	0	0	2	0	0
QWRA	0	238	12	0	0	0	0	5
QXSZ	0	25	1	0	0	0	0	0
QXWF	0	5	2	0	7	1	3	0
QYXY	0	90	6	0	0	1	0	2
QZBA	0	60	1	0	3	1	3	0
QZXQ	0	10	4	0	1	1	7	1
QZZU	0	23	7	0	4	1	5	0
RAPY	0	49	0	0	0	0	0	0
RAWF	0	143	6	0	0	1	0	2
RBYC	0	15	2	0	1	1	6	1
RCAH	0	10	1	0	1	1	0	0
RCBT	0	60	6	0	0	2	0	0
RCUX	0	16	2	0	6	1	8	0
RDOO	0	26	4	0	0	0	0	1
RDYY	0	20	0	0	0	1	3	0
REOF	0	25	7	1	4	2	10	0
REZJ	0	11	2	0	2	0	5	0
RFAD	0	7	0	0	0	0	0	0
RFMZ	0	13	0	0	2	1	2	0
RFRB	0	24	3	0	0	0	3	0
RGKI	0	24	3	0	0	1	1	0
RGMN	0	20	5	2	6	1	4	0
RHVC	0	129	7	0	0	0	0	1
RICC	0	43	4	0	0	0	4	1
RIDD	0	16	5	1	0	0	5	0
RJNQ	0	10	5	0	4	0	8	0
RKFX	0	13	5	0	1	0	8	0
RKGT	0	16	3	0	1	1	7	0
RKLL	0	12	1	0	3	1	1	0
RLCS	0	12	4	0	7	1	7	1
RLZU	0	12	2	0	5	0	4	1
RMMV	0	16	1	3	5	2	7	0
RMVB	0	18	30	0	4	1	2	0
RMWJ	0	3	2	1	0	1	8	1
RNAT	0	71	1	0	0	0	0	0
RNBN	0	17	3	1	2	1	5	0
ROAP	0	5	1	0	2	0	9	0
ROEI	0	21	3	0	2	1	0	0
ROLB	0	22	24	0	11	0	7	0
ROWR	0	13	1	3	4	2	4	0
ROZZ	0	40	2	0	0	0	0	0
RPGL	0	14	1	0	0	1	0	0
RPPC	0	13	3	0	4	0	10	0
RPQV	0	35	1	0	0	0	0	0
RPRU	0	73	2	0	0	0	0	0
RQFE	0	49	1	1	0	1	0	0
RQZP	0	20	1	0	9	0	3	0
RRID	0	29	2	0	5	1	5	0
RRSV	0	3	0	0	0	0	0	0
RSCE	0	19	2	0	4	2	7	0
RSOF	0	5	0	0	0	0	0	0
RSPO	0	19	4	0	2	0	6	0
RTLC	0	0	1	0	0	0	0	0
RTMU	0	49	10	0	2	0	0	1
RTNA	0	11	3	0	7	1	7	0
RTTY	0	17	4	0	1	1	8	0
RUIF	0	87	3	0	0	1	0	0
RUUB	0	21	6	1	1	1	7	1
RVGH	0	16	3	0	1	0	7	1
RWKR	0	16	3	0	4	1	6	0
RWXW	0	9	0	0	0	0	0	0
RXEN	0	19	7	0	5	2	5	4
RXRQ	0	60	2	1	1	4	2	1
RYJX	0	47	1	0	0	0	0	0
RZSW	0	4	1	0	5	1	1	0
RZTJ	0	24	4	0	2	0	4	1
SALZ	0	12	4	1	4	1	4	0
SART	0	11	0	0	3	1	1	0
SBLT	0	11	0	0	0	0	0	0
SBZH	0	16	2	0	1	2	2	0
SCEB	0	28	3	1	2	1	2	0
SDPC	0	248	6	0	0	1	0	2
SDXI	0	4	3	0	3	1	4	0
SEMK	0	7	3	0	4	0	6	0
SERM	0	9	1	0	3	1	4	0
SFCT	0	10	3	1	1	1	1	0
SFKQ	0	16	3	1	3	1	8	1
SFZX	0	8	2	0	4	1	6	0
SGTW	0	9	2	1	3	1	4	0
SHEZ	0	6	3	0	3	0	2	0
SIBR	0	17	3	0	8	1	2	0
SIIK	0	13	2	0	3	2	7	0
SILJ	0	16	8	2	6	1	6	1
SIZE	0	14	7	0	2	1	6	0
SJAN	0	6	2	0	2	0	5	0
SKNL	0	14	3	0	6	0	4	0
SKQD	0	29	4	0	0	0	0	1
SKYV	0	26	6	0	2	0	3	0
SLOI	0	5	3	0	4	0	2	0
SLYR	0	11	2	0	1	1	6	0
SMMC	0	20	8	3	4	1	7	0
SMUR	0	7	5	0	3	0	3	1
SMZF	0	18	2	0	2	1	7	0
SNBI	0	13	6	2	5	1	8	0
SNNC	0	12	5	0	9	2	6	0
SNOX	0	5	0	0	0	0	0	0
SOHV	0	12	1	0	2	1	0	0
SQCF	0	12	1	0	4	0	5	0
STDO	0	34	7	0	3	1	2	0
STKJ	0	40	1	0	0	1	0	1
STKY	0	17	7	0	1	0	0	0
SUAK	0	14	1	0	2	1	8	0
SUFP	0	19	0	0	5	0	6	2
SVQC	0	15	1	0	6	1	9	0
SVTS	0	18	2	0	1	0	5	0
SVVG	0	20	2	2	4	1	5	1
SWGX	0	8	1	0	2	0	7	0
SWOH	0	10	1	1	4	0	7	0
SWPE	0	11	9	0	3	0	9	0
SXCE	0	9	2	0	3	2	7	0
SXML	0	13	0	0	2	2	0	0
SYHW	0	5	2	0	4	1	4	0
SYJM	0	296	11	0	0	0	1	1
SZPD	0	7	3	0	1	1	3	0
SZUO	0	6	3	0	3	1	8	0
SZYG	0	9	0	0	0	0	0	0
TAGM	0	15	4	0	7	2	4	0
TAHF	0	10	1	0	2	0	4	0
TAVP	0	9	1	0	0	0	0	0
TCBC	0	23	4	0	0	0	0	0
TCYS	0	12	3	0	2	1	2	0
TDTF	0	13	1	2	2	1	4	0
TEZA	0	16	10	0	11	0	4	0
TFDQ	0	16	3	0	6	0	2	0
TFYI	0	7	1	0	0	1	0	0
TGKW	0	18	1	0	0	0	0	0
TGNL	0	10	0	0	0	0	0	0
TGOP	0	13	2	0	7	0	6	0
THDM	0	9	3	0	2	1	4	0
THHD	0	18	1	0	5	2	9	0
TIJL	0	26	4	0	5	1	4	0
TIUZ	0	23	1	1	2	2	6	0
TJES	0	17	2	0	5	0	7	0
TJLC	0	11	2	1	5	1	8	1
TJMB	0	19	3	0	2	1	6	0
TJQY	0	8	2	0	3	1	8	0
TKEK	0	11	2	0	8	1	5	0
TMAJ	0	48	12	2	0	0	0	1
TMMR	0	0	0	0	0	0	0	0
TMWO	0	46	5	0	3	1	4	2
TNAW	0	25	0	0	1	0	0	0
TNVE	0	16	5	3	1	0	4	0
TNWF	0	20	0	0	5	1	2	0
TOKV	0	14	3	1	4	1	4	0
TORX	0	14	2	0	4	0	5	0
TPEM	0	16	2	0	3	1	5	0
TPHT	0	28	1	0	0	0	0	0
TPUT	0	4	1	0	5	1	4	0
TQKZ	0	17	5	0	2	2	8	0
TRLB	0	23	12	4	2	0	5	0
TRPJ	0	12	2	0	1	1	4	1
TSBQ	0	88	6	0	0	1	0	3
TTRG	0	14	1	0	4	0	6	0
TUHA	0	15	5	0	7	1	9	0
TVCU	0	4	4	0	3	1	6	0
TVSH	0	11	4	0	6	1	8	0
TWFZ	0	3	4	0	0	1	4	0
TWUW	0	34	2	0	0	1	1	1
TXMP	0	21	7	2	4	2	11	0
TXVB	0	5	0	0	0	1	0	0
TZJQ	0	35	3	1	0	0	0	2
TZNS	0	10	0	0	2	1	3	0
TZWR	0	10	6	0	3	0	5	1
UASK	0	8	2	0	4	0	5	0
UAXP	0	18	11	1	5	1	10	0
UBLN	0	14	6	0	16	1	13	0
UCNM	0	14	2	0	5	1	8	0
UCRN	0	35	0	0	0	0	0	2
UDHA	0	12	3	0	6	2	8	0
UDUT	0	9	7	0	4	1	10	0
UEEN	0	8	3	0	2	1	2	1
UEVI	0	14	3	4	6	0	6	0
UFHF	0	11	1	0	2	2	3	1
UFJN	0	82	5	0	0	0	3	0
UFQC	0	14	6	0	7	1	9	0
UGJI	0	22	3	1	5	0	7	0
UGNK	0	65	6	1	0	1	4	0
UGPM	0	14	0	0	0	0	0	0
UHBY	0	20	4	1	5	0	5	0
UHJR	0	8	3	1	0	0	4	0
UHLI	0	34	3	1	0	1	0	0
UJTT	0	71	1	0	0	0	2	0
UJWU	0	20	2	0	0	0	0	0
UKUC	0	158	4	0	0	0	2	0
ULGV	0	11	2	0	3	1	1	1
ULKT	0	12	2	0	0	0	5	0
ULXR	0	25	2	0	0	0	0	0
UMUL	0	12	1	0	9	1	6	0
UNBZ	0	83	6	0	0	0	0	3
UNPT	0	12	3	1	1	1	7	0
UNSW	0	2	5	3	5	0	1	1
UOEL	0	6	1	0	5	1	1	0
UOMY	0	16	0	2	2	1	4	0
UOYN	0	15	8	0	4	1	10	1
UPMJ	0	16	2	0	0	1	2	0
UPOG	0	22	2	0	6	1	2	1
UPZX	0	13	9	0	3	1	6	0
UQAZ	0	8	3	0	8	0	4	0
UQCB	0	27	5	2	0	1	4	0
URCP	0	58	5	0	1	0	3	1
URDJ	0	14	3	1	2	1	4	0
URSB	0	7	1	0	0	0	0	0
URZI	0	7	6	0	5	1	3	0
USIX	0	22	0	0	0	0	0	0
UTQR	0	20	1	0	6	1	6	0
UTRE	0	476	24	0	0	2	0	2
UUHD	0	30	5	0	0	1	0	1
UUJS	0	18	2	1	2	2	2	0
UVDC	0	12	3	2	5	0	5	0
UVQL	0	1	4	0	0	0	3	1
UWFU	0	5	2	0	1	1	6	0
UWOD	0	46	5	0	0	0	0	1
UXCS	1	90	9	0	1	0	2	1
UYED	0	19	4	0	4	1	5	0
UYFR	0	16	0	0	0	0	0	0
UZNH	0	16	1	0	3	0	0	0
UZWG	0	18	2	2	2	1	9	1
UZXL	0	20	2	0	1	0	3	0
VALZ	0	131	9	0	0	1	0	1
VAZE	0	24	0	0	0	1	0	1
VBHQ	0	10	2	0	3	1	5	1
VBLH	0	30	2	0	0	0	0	0
VBMM	0	11	1	0	0	0	0	0
VCCF	0	14	0	0	3	1	5	0
VCIN	0	9	2	0	0	1	4	1
VDAO	0	17	3	0	0	0	2	0
VFFP	0	12	3	1	5	1	7	1
VFIV	0	208	10	0	0	1	0	3
VFYZ	0	14	1	1	4	1	4	0
VGHH	0	9	4	0	5	1	3	0
VGSX	0	16	0	1	3	1	5	0
VGVI	0	20	6	0	3	0	6	0
VHIJ	0	46	2	0	0	1	0	1
VHZV	0	23	7	0	4	1	3	0
VIAU	0	52	1	0	0	1	0	1
VIBO	0	35	0	1	3	1	0	0
VITX	0	59	6	0	0	1	3	1
VJDZ	0	380	19	0	0	0	0	6
VJSJ	0	16	2	2	5	1	8	0
VKOE	0	15	4	1	3	0	9	0
VKVG	0	4	0	0	0	0	0	0
VLNB	0	14	7	1	0	1	4	0
VMNH	0	13	13	1	4	1	4	0
VMXJ	0	24	3	0	0	1	0	0
VNAL	0	10	2	0	0	0	0	0
VNMY	0	15	2	1	3	0	7	0
VPCP	0	10	6	1	3	1	5	0
VPDX	0	8	0	0	1	0	2	0
VQBJ	0	26	3	0	0	0	0	0
VQFW	0	14	1	0	4	1	5	1
VQYB	0	17	0	0	4	1	0	0
VRGZ	0	26	2	0	0	0	0	0
VSRH	0	13	3	1	8	2	5	1
VTLJ	0	10	3	0	5	1	5	1
VTOK	0	19	2	0	7	1	8	1
VTUS	0	12	1	0	1	1	1	0
VUGF	0	12	4	0	7	1	4	0
VUSY	0	15	3	1	3	1	9	1
VVPY	0	17	6	0	4	1	9	0
VVRN	0	58	2	0	0	0	3	0
VVVV	0	12	1	0	2	1	5	0
VWIP	0	43	0	0	1	1	0	0
VXKB	0	25	11	0	5	0	10	1
VXOD	0	19	4	0	4	0	9	0
VYER	0	13	1	0	0	0	0	0
VYGG	0	13	1	0	6	2	6	0
VYLQ	0	17	1	0	4	1	6	1
VZCI	0	18	1	0	4	1	9	1
VZWX	0	45	1	0	0	0	0	0
WAFT	0	16	1	0	0	1	0	0
WAIL	0	16	3	1	4	1	7	1
WAXR	0	6	1	0	2	2	6	0
WBIB	0	17	2	1	5	0	5	0
WBOD	0	12	2	1	1	0	4	0
WCLG	0	33	7	0	0	0	4	2
WCLV	0	21	1	0	0	0	0	0
WCOR	1	18	1	0	3	1	2	1
WCQU	0	91	3	0	0	0	0	1
WCZB	0	40	5	0	0	2	1	1
WDCW	0	142	3	0	0	1	0	1
WDGV	0	48	1	0	0	0	0	0
WDWX	0	199	9	0	0	0	2	3
WEAC	0	17	2	0	9	1	7	0
WEEQ	0	45	3	2	0	2	1	0
WEJN	0	15	4	0	0	0	0	0
WEQK	0	17	4	0	5	1	6	1
WFBF	0	13	5	0	3	2	4	0
WGET	0	14	8	2	4	1	7	1
WGMD	0	3	0	1	0	0	0	0
WGTU	0	57	3	0	0	0	4	0
WGUG	0	14	3	2	0	0	2	1
WHHY	0	0	0	0	0	0	0	0
WHNV	0	13	2	0	10	2	5	0
WIGA	0	12	1	0	4	2	8	0
WJLO	0	6	0	0	0	1	0	0
WKCY	0	10	0	0	2	0	4	0
WKSU	0	9	5	0	4	1	6	0
WLIC	0	17	3	0	5	1	0	1
WMLW	0	10	4	2	8	2	7	1
WMUK	0	31	5	0	2	2	9	1
WNGH	0	25	4	0	0	1	0	1
WOBD	0	22	4	0	4	2	6	0
WPHN	0	13	2	1	3	1	6	0
WPUV	0	10	6	0	1	0	5	0
WPYJ	0	5	1	0	1	1	4	0
WQML	0	40	5	0	0	0	2	0
WQRD	0	21	1	1	3	0	3	0
WQUF	0	18	2	0	1	1	5	0
WRPP	0	18	2	1	6	1	10	0
WRSL	0	45	2	0	0	0	0	1
WSJO	0	32	3	0	0	1	0	1
WSPM	0	7	0	0	0	0	0	0
WSYE	0	20	3	0	8	1	7	0
WTDE	0	9	14	0	6	0	5	0
WTJG	0	12	3	0	0	0	0	1
WTKZ	0	10	2	0	2	0	1	0
WUZV	0	19	5	0	6	1	10	0
WVEF	0	15	2	0	4	1	7	0
WVMY	0	16	9	0	3	1	4	0
WVWN	0	10	2	0	3	2	0	1
WWKL	0	22	1	2	4	1	7	0
WWQZ	0	15	1	0	0	0	3	0
WWSS	0	17	5	3	4	1	5	0
WXNT	0	20	1	0	2	0	5	0
WXRI	0	18	1	0	0	1	0	0
WXVX	0	13	2	0	5	2	10	0
WYAJ	0	25	3	1	4	0	5	0
WYIG	0	18	3	1	3	1	6	0
WZFE	0	12	1	0	4	1	3	0
WZYK	0	9	4	3	0	1	1	1
XAXW	0	9	0	0	0	0	0	0
XBKS	1	18	3	0	4	1	2	2
XDDT	0	49	3	0	0	0	0	0
XDLL	0	179	8	1	0	0	0	4
XDVM	0	10	0	0	0	0	3	1
XEUV	0	21	1	0	1	1	2	0
XFFT	0	8	2	0	3	0	8	0
XFJG	0	24	2	0	3	1	4	1
XGFU	0	25	4	0	3	1	6	0
XHKT	0	16	3	0	5	0	5	0
XIRK	0	17	1	3	5	1	8	1
XIVI	0	40	2	0	0	1	0	0
XJGM	0	5	0	0	0	0	0	0
XKPS	0	19	2	0	1	0	5	0
XKVX	0	7	3	0	7	1	4	0
XKWQ	0	36	1	0	0	0	0	1
XLGK	0	14	2	0	2	0	8	0
XMBA	0	8	2	0	3	0	3	0
XMCL	0	5	1	0	0	0	0	0
XMGP	0	13	1	1	3	0	6	0
XMOG	0	10	2	0	6	1	3	0
XMQO	0	14	2	0	4	1	8	0
XMVD	0	13	5	0	3	1	6	0
XNLP	0	16	1	0	3	2	5	1
XNXF	0	14	0	0	0	1	1	0
XOAL	0	24	0	0	0	0	0	0
XONJ	0	29	2	0	1	0	0	2
XOOE	0	6	1	0	1	0	4	0
XPAF	0	20	2	1	8	0	3	0
XPBC	0	21	5	1	7	2	5	0
XQSG	0	19	2	2	3	1	6	0
XQWC	0	26	4	0	3	1	9	0
XRCX	0	22	4	2	3	0	4	0
XRLM	0	15	3	0	5	1	7	0
XRTZ	0	26	0	0	0	1	0	0
XSNO	0	11	3	0	5	0	3	0
XSSD	0	30	20	0	11	2	14	1
XSZI	0	24	7	1	3	1	6	0
XTON	0	57	2	0	0	0	0	0
XTZO	0	20	3	1	4	1	11	1
XUAB	0	14	1	0	1	1	1	3
XVJB	0	9	1	0	4	2	4	0
XWHK	0	7	0	0	0	0	0	0
XWMS	0	16	6	0	8	1	7	1
XXHP	0	63	8	0	3	0	5	2
XXYA	0	21	3	0	13	1	10	0
XZAQ	0	8	2	0	4	0	4	0
XZME	0	18	4	0	2	1	4	0
XZPP	0	10	1	0	1	0	2	0
XZUY	0	19	2	0	2	1	2	0
YADI	0	15	9	0	7	1	9	0
YBML	0	27	2	0	6	0	2	0
YBQN	0	23	2	0	0	0	0	0
YCKE	0	65	3	0	0	0	3	0
YDCQ	0	0	0	0	0	0	0	0
YDEH	0	19	3	0	2	1	6	0
YEPO	0	15	0	0	1	1	0	1
YFGP	0	23	4	0	0	0	0	2
YFZK	0	15	1	1	2	0	1	0
YGAT	0	10	4	0	4	1	9	0
YGCX	0	17	2	1	3	1	6	0
YHFG	0	18	3	0	3	0	3	0
YHLF	0	10	3	0	4	0	4	0
YHXT	0	7	0	1	2	0	6	0
YIVZ	0	10	2	0	5	0	4	0
YIXP	0	30	1	0	1	0	3	0
YJJY	0	61	4	0	0	0	3	0
YJUG	0	25	3	0	6	1	6	0
YKFU	0	11	4	0	4	0	4	0
YKSS	0	13	1	0	0	0	0	0
YKZB	0	16	3	0	3	1	5	1
YLJA	0	74	6	0	0	0	0	0
YLPM	0	22	4	2	3	0	4	0
YLWW	0	9	1	1	0	0	0	0
YMES	0	24	8	0	2	2	3	0
YMUO	0	11	3	0	4	1	2	0
YNFJ	0	28	8	5	2	0	8	1
YOWV	0	64	5	0	0	0	4	2
YOXI	0	19	2	0	0	1	0	0
YPIC	0	30	7	0	5	1	1	0
YPSN	0	27	7	0	0	0	0	2
YQEC	0	56	2	0	0	0	3	2
YQIJ	0	14	16	2	6	1	5	0
YRHD	0	15	4	0	8	1	7	0
YRMA	0	19	2	0	0	0	0	0
YSBD	0	19	0	0	0	1	0	0
YSQT	0	54	0	1	0	1	0	3
YSRZ	0	19	1	0	4	1	8	0
YTYU	0	3	0	0	0	0	0	0
YUOM	0	16	2	0	2	0	6	0
YWNF	0	13	0	0	0	3	0	0
YXNR	0	21	8	0	4	1	1	0
YYPE	0	23	4	2	10	3	7	0
YZGX	0	17	2	0	5	0	5	1
YZRI	0	18	3	0	1	3	2	0
YZVJ	0	12	2	1	3	1	5	0
ZACW	0	28	2	0	0	0	0	2
ZBVT	1	20	1	0	4	1	8	1
ZCDJ	0	11	3	0	4	1	9	0
ZDIZ	0	211	8	0	0	0	1	3
ZDOF	0	14	0	0	0	1	0	0
ZENX	0	15	3	0	1	1	1	0
ZETY	1	16	3	0	4	1	6	0
ZFGK	0	10	0	2	0	0	6	1
ZFRE	0	45	3	1	0	1	2	0
ZGDS	0	10	1	0	2	1	2	0
ZGQD	0	11	3	0	1	1	4	0
ZHEE	0	12	2	1	4	1	7	1
ZHMB	0	12	6	0	6	0	8	0
ZIVZ	0	104	10	0	0	0	0	1
ZJDK	0	14	3	2	4	0	10	1
ZJOJ	0	22	1	0	0	0	0	0
ZJUL	0	18	1	0	3	2	5	1
ZKPF	0	17	6	0	3	1	5	0
ZLOA	0	9	3	0	4	1	4	0
ZLQE	0	197	6	0	0	1	0	4
ZMGN	0	19	1	0	2	1	1	2
ZNUM	0	31	2	0	0	1	0	1
ZNZC	0	16	6	1	7	0	7	0
ZPKK	0	6	2	0	2	0	4	1
ZQRI	0	13	1	0	0	0	0	1
ZQWM	0	17	0	1	3	1	3	0
ZQYU	0	37	2	1	0	0	2	0
ZRIN	0	19	2	0	4	1	2	0
ZRMT	0	16	0	0	0	0	0	0
ZSAB	0	9	3	0	2	1	2	0
ZSNV	0	70	7	1	2	1	4	2
ZSSR	0	15	5	0	0	2	3	0
ZTHV	0	20	7	0	0	1	0	0
ZTLR	0	10	2	0	1	1	10	0
ZUHO	0	21	3	0	3	1	2	0
ZULJ	0	18	7	0	0	0	0	0
ZUQW	0	19	4	0	0	0	8	0
ZVFS	0	12	1	0	5	1	5	0
ZXJO	0	24	1	4	0	0	0	0
ZYAX	0	26	6	1	5	1	2	0
ZYCD	0	12	0	0	0	0	4	0
ZZEI	0	25	3	0	3	0	8	0
ZZOL	0	8	2	0	0	0	5	1

## Sheet: general
#motif_family	num				#	CYC	CYSRICH	DEF	HEVHIP	LTP	OUT	SNA	THI
CYC	30				CoreEudicots/Asterids	7	3506	868	53	1168	214	1323	35
CYSRICH	32102				CoreEudicots/Rosids	16	3000	819	69	792	157	1381	56
DEF	4071				GreenAlgae	0	12710	557	5	2	75	7	136
HEVHIP	463				CoreEudicots	0	1484	508	138	339	72	646	41
LTP	3338				BasalEudicots	1	1149	222	15	185	48	294	20
OUT	847				LeptosporangiateMonilophytes	0	2772	200	11	34	11	153	22
SNA	4849				Monocots/Commelinids	4	762	187	4	142	38	68	9
THI	412				Monocots	0	994	168	9	216	49	238	10
					Conifers	0	1326	145	108	314	73	404	16
					Mosses	0	699	80	6	4	22	2	9
					Magnoliids	0	380	62	9	76	23	124	4
					Liverworts	0	570	60	10	8	19	8	16
					EusporangiateMonilophytes	1	331	42	5	5	8	33	4
					Chromista(Algae)	0	590	30	0	2	1	0	11
					RedAlgae	0	362	26	0	1	1	0	0
					Hornworts	0	416	24	7	1	13	10	7
					Lycophytes	1	378	23	9	6	10	95	8
					Basalmostangiosperms	0	129	20	2	14	4	39	1
					Cycadales	0	73	10	1	18	5	14	1
					Euglenozoa	0	83	6	0	0	0	0	3
					Chloranthales	0	23	3	0	7	2	4	0
					Dinophyceae	0	35	3	1	0	0	0	2
					Glaucophyta(Algae)	0	292	3	0	0	1	0	1
					Gnetales	0	29	3	0	1	0	2	0
					Ginkgoales	0	9	2	1	3	1	4	0
					#	CYC	CYSRICH	DEF	HEVHIP	LTP	OUT	SNA	THI
					Asteraceae	0	471	162	9	232	21	176	2
					Fabaceae	0	498	161	8	73	26	210	3
					Poaceae	4	432	150	2	70	20	22	9
					Onagraceae	0	506	145	0	198	0	228	4
					Chlamydomonadaceae	0	2378	133	1	0	10	0	36
					Papaveraceae	1	787	132	3	88	23	159	16
					Amaranthaceae	0	261	105	18	68	13	103	5
					Solanaceae	0	250	81	6	69	15	105	3
					Portulacaceae	0	181	74	23	19	8	70	2
					Linaceae	0	180	72	2	70	14	97	5
					Boraginaceae	0	238	66	10	80	16	85	3
					Brassicaceae	0	56	59	3	17	1	27	3
					Lamiaceae	0	274	56	1	122	24	98	1
					Dunaliellaceae	0	1292	50	0	0	0	6	10
					Pteridaceae	0	596	50	4	8	0	31	2
					Apocynaceae	0	120	44	1	49	9	65	2
					Cupressaceae	0	516	43	68	130	22	165	5
					Convolvulaceae	0	142	42	1	43	10	81	4
					Nyctaginaceae	0	108	39	14	28	4	63	7
					Desmidiaceae	0	903	38	1	1	8	0	10
					Podocarpaceae	0	363	38	19	75	24	114	0
					Pinaceae	0	181	34	2	55	20	69	8
					Aizoaceae	0	101	33	18	21	6	54	2
					Botryococcaceae	0	574	31	0	0	2	0	8
					Saxifragaceae	0	95	31	5	37	4	34	2
					Cleomaceae	0	77	30	0	25	6	29	5
					Apiaceae	0	46	27	0	7	2	20	0
					Chaetophoraceae	0	508	27	0	0	3	0	9
					Chenopodiaceae	0	52	27	9	24	5	46	2
					Orobanchaceae	0	96	27	0	38	8	38	2
					Phytolaccaceae	0	51	27	7	14	4	40	2
					Oltmannsiellopsidaceae	0	983	26	0	0	0	0	2
					Caryophyllaceae	0	86	25	1	29	3	37	4
					Cystopteridaceae	0	358	25	0	3	0	19	7
					Plantaginaceae	0	87	24	1	47	5	38	3
					Ranunculaceae	0	89	23	2	27	4	16	2
					Rosaceae	0	98	23	2	25	5	63	3
					Rubiaceae	5	89	22	1	17	4	21	1
					Scenedesmaceae	0	454	22	0	0	1	0	7
					Cylindrocapsaceae	0	420	21	0	0	1	0	0
					Molluginaceae	0	67	21	10	22	2	28	1
					Stylidiaceae	0	25	21	0	7	1	9	0
					Marattiaceae	1	189	20	1	2	3	10	2
					Phacotaceae	0	287	20	0	0	2	0	2
					Polemoniaceae	0	30	20	0	8	2	8	0
					Fumariaceae	0	17	19	1	4	0	4	0
					Taxaceae	0	127	19	14	28	3	21	0
					Polypodiaceae	0	351	17	2	1	0	9	0
					Chlorellaceae	0	170	16	0	0	4	0	6
					Thymelaeaceae	0	37	16	0	11	4	17	1
					Velloziaceae	0	34	16	3	10	2	8	1
					Cannabaceae	0	66	15	6	28	6	42	1
					Euphorbiaceae	0	77	15	2	16	4	32	1
					Lythraceae	0	42	15	0	24	4	26	0
					Mesotaeniaceae	0	423	15	0	0	9	0	5
					Myrtaceae	0	27	15	0	8	2	24	2
					Notothyladaceae	0	235	15	5	1	10	6	2
					Ophioglossaceae	0	68	15	0	1	2	7	2
					Proteaceae	0	64	15	2	14	6	34	1
					Salicaceae	0	87	15	6	12	2	21	4
					Ulotrichaceae	0	387	15	0	0	2	0	3
					Acanthaceae	0	83	14	1	31	5	25	0
					Haematococcaceae	0	357	14	0	0	1	0	5
					Orchidaceae	0	97	14	0	17	6	16	1
					Scrophulariaceae	0	85	14	2	34	5	39	0
					Xanthorrhoeaceae	0	9	14	0	6	0	5	0
					Amaryllidaceae	0	93	13	0	12	3	20	0
					Athyriaceae	0	167	13	0	1	0	7	1
					Neckeraceae	0	48	12	2	0	0	0	1
					Sphagnaceae	0	126	12	3	0	5	0	1
					Adoxaceae	0	49	11	3	12	4	23	0
					Byblidaceae	0	22	11	0	9	2	8	0
					Gyrostemonaceae	0	18	11	1	5	1	10	0
					Santalaceae	0	70	11	1	8	3	18	1
					Verbenaceae	0	54	11	0	20	5	19	0
					Arecaceae	0	58	10	0	2	2	3	0
					Basellaceae	0	10	10	3	5	1	9	0
					Calypogeiaceae	0	49	10	0	2	0	0	1
					Chaetopeltidaceae	0	226	10	0	0	2	0	1
					Polygalaceae	0	20	10	0	3	2	12	0
					Polygonaceae	0	12	10	0	3	0	6	0
					Hydrangeaceae	1	71	9	1	15	5	22	0
					Lycopodiaceae	0	138	9	0	0	7	25	2
					Malvaceae	0	40	9	1	8	2	16	0
					Oleaceae	0	63	9	0	12	2	15	2
					Passifloraceae	0	29	9	0	5	3	11	0
					Piperaceae	0	34	9	1	5	2	9	0
					Resedaceae	0	11	9	0	3	0	9	0
					Ruscaceae	0	95	9	1	37	6	24	0
					Selaginellaceae	1	121	9	4	1	0	40	2
					Zygophyllaceae	0	22	9	1	4	3	13	1
					incertaesedis	0	224	9	0	0	2	0	2
					Balsaminaceae	0	10	8	0	3	1	8	0
					Berberidaceae	0	31	8	0	6	2	7	0
					Chlorodendraceae	0	184	8	0	0	2	0	0
					Crassulaceae	0	40	8	3	9	4	10	2
					Dryopteridaceae	0	45	8	0	1	0	2	0
					Ericaceae	0	61	8	1	12	6	24	0
					Hymenophyllaceae	0	27	8	0	1	3	13	1
					Miroteaceae	0	28	8	5	2	0	8	1
					Oedogoniaceae	0	381	8	0	0	2	0	7
					Quillajaceae	0	9	8	1	3	1	5	1
					Trebouxiaceae	0	75	8	0	0	0	0	0
					Ulvaceae	0	146	8	0	0	1	0	5
					Vitaceae	0	25	8	0	3	3	13	0
					Araliaceae	0	51	7	1	6	3	21	0
					Asparagaceae	0	79	7	0	14	3	19	1
					Aspleniaceae	0	67	7	1	1	0	5	1
					Balanophoraceae	0	17	7	0	1	0	0	0
					Bangiaceae	0	18	7	0	0	0	0	0
					Boryaceae	0	27	7	0	4	1	4	1
					Canellaceae	0	21	7	1	6	0	6	0
					Ceratophyllaceae	0	32	7	0	1	0	5	0
					Davalliaceae	0	81	7	0	0	1	3	2
					Escalloniaceae	0	45	7	0	9	2	19	0
					Fagaceae	0	67	7	7	10	4	29	2
					Gentianaceae	1	25	7	0	12	3	21	0
					Grimmiaceae	0	43	7	0	1	0	0	1
					Hemerocallidaceae	0	32	7	0	16	5	11	0
					Icacinaceae	0	23	7	0	4	1	5	0
					Koeberliniaceae	0	3	7	0	1	0	7	0
					Lentibulariaceae	0	21	7	0	9	2	4	0
					Lindsaeaceae	0	186	7	1	5	0	10	0
					Nymphaeaceae	0	24	7	0	2	1	4	0
					Pelliaceae	0	88	7	2	0	3	0	3
					Pittosporaceae	0	25	7	1	6	1	10	0
					Polytrichaceae	0	29	7	0	0	1	0	0
					Posidoniaceae	0	20	7	0	1	1	6	0
					Rhamnaceae	0	34	7	2	14	3	21	1
					Sarcobataceae	0	5	7	2	2	0	5	1
					Sargassaceae	0	88	7	0	0	0	0	1
					Talinaceae	0	24	7	5	3	2	10	1
					Acoraceae	0	9	6	0	6	1	9	0
					Agavaceae	0	98	6	0	20	1	16	2
					Apodanthaceae	0	6	6	0	1	0	0	0
					Araucariaceae	0	73	6	2	16	4	24	3
					Asteromonadaceae	0	219	6	0	0	0	0	0
					Blechnaceae	0	59	6	0	0	1	3	1
					Cactaceae	0	21	6	3	1	0	10	1
					Dendrocerotaceae	0	95	6	1	0	0	0	2
					Euglenacaea	0	83	6	0	0	0	0	3
					Gracilariaceae	0	49	6	0	0	0	0	0
					Helwingiaceae	0	14	6	1	2	1	2	0
					Hypodematiaceae	0	81	6	0	0	0	7	0
					Juncaginaceae	0	16	6	0	0	1	2	0
					Krameriaceae	0	12	6	0	6	0	8	0
					Lauraceae	0	54	6	1	16	4	24	2
					Leucobryaceae	0	48	6	0	0	2	1	0
					Loranthaceae	0	20	6	0	3	0	6	0
					Magnoliaceae	0	38	6	1	4	1	13	0
					Ochnaceae	0	19	6	0	7	2	15	0
					Phyllanthaceae	0	25	6	1	7	1	16	0
					Physenaceae	0	21	6	1	1	1	7	1
					Plumbaginaceae	0	27	6	1	7	2	12	0
					Sapindaceae	0	36	6	1	9	2	12	1
					Schlegeliaceae	0	70	6	1	25	2	16	1
					Woodsiaceae	0	117	6	0	0	0	6	2
					Agapanthaceae	0	20	5	0	8	1	3	0
					Alliaceae	0	34	5	2	7	1	9	1
					Annonaceae	0	28	5	0	3	4	6	0
					Bignoniaceae	0	61	5	0	25	4	27	0
					Bixaceae	0	22	5	0	4	1	9	0
					Campanulaceae	0	23	5	0	5	1	8	0
					Colchicaceae	0	41	5	1	6	2	7	1
					Cyperaceae	0	53	5	2	17	1	8	0
					Dilleniaceae	0	34	5	1	9	1	14	0
					Diphysciaceae	0	25	5	0	0	2	0	0
					Garryaceae	0	10	5	0	4	2	6	0
					Lowiaceae	0	23	5	0	8	1	2	0
					Malesherbiaceae	0	22	5	0	5	1	8	1
					Malpighiaceae	0	21	5	1	7	2	5	0
					Meliaceae	0	35	5	2	11	2	15	0
					Montiniaceae	0	19	5	0	3	0	6	0
					Oocystaceae	0	179	5	0	0	1	0	2
					Pentaphylacaceae	0	16	5	1	4	1	6	0
					Plagiogyriaceae	0	46	5	0	0	0	0	1
					Porellaceae	0	47	5	1	0	2	0	2
					Psilotaceae	0	38	5	1	2	1	7	0
					Rutaceae	0	22	5	2	3	1	5	1
					Sarcolaenaceae	0	31	5	0	2	2	9	1
					Smilacaceae	0	16	5	0	5	1	5	0
					Typhaceae	0	25	5	0	4	2	3	0
					Volvocaceae	0	242	5	0	0	0	0	1
					Winteraceae	0	9	5	0	4	1	6	0
					Zamiaceae	0	37	5	0	10	3	8	1
					[Nyssaceae]	0	44	5	1	4	1	9	3
					Alismataceae	0	14	4	0	3	1	2	1
					Altingiaceae	0	9	4	0	0	0	0	0
					Anemiaceae	0	31	4	0	0	1	3	0
					Araceae	0	10	4	0	1	1	3	0
					Aristolochiaceae	0	35	4	0	3	2	7	1
					Aulacomniaceae	0	25	4	0	0	1	0	1
					Berberidopsidaceae	0	13	4	1	4	2	7	0
					Blasiaceae	0	16	4	0	0	0	0	0
					Borodinellaceae	0	63	4	0	0	0	0	0
					Calycanthaceae	0	35	4	1	8	2	12	0
					Carteriaceae	0	139	4	0	0	2	0	1
					Cephalotaxaceae	0	51	4	2	8	0	10	0
					Chroomonadaceae	0	65	4	0	0	0	0	1
					Cucurbitaceae	0	5	4	0	1	1	5	1
					Diplaziopsidaceae	0	37	4	0	0	0	0	0
					Elaphoglossaceae	0	45	4	0	1	0	0	1
					Gesneriaceae	0	28	4	0	8	2	11	0
					Gigartinaceae	0	29	4	0	0	0	0	0
					Huperziaceae	0	54	4	1	3	1	15	3
					Hydrodictyaceae	0	136	4	0	0	0	0	1
					Iridaceae	0	13	4	0	4	0	5	0
					Lepidoziaceae	0	9	4	3	0	1	1	1
					Loganiaceae	0	21	4	1	4	0	8	1
					Lygodiaceae	0	22	4	0	0	0	1	0
					Mackinlayaceae	0	17	4	0	5	1	6	1
					Maesaceae	0	19	4	0	5	2	7	0
					Mallomonadaceae	0	16	4	0	0	0	0	0
					Melanthiaceae	0	22	4	1	7	3	10	0
					Metzgeriaceae	0	25	4	0	0	1	0	2
					Moringaceae	0	17	4	2	3	3	8	0
					Orthotrichaceae	0	21	4	1	1	1	1	0
					Pallaviciniaceae	0	23	4	0	0	0	0	2
					Petiveriaceae	0	18	4	1	2	1	5	0
					Pleurastraceae	0	91	4	0	0	0	0	0
					Radulaceae	0	19	4	1	0	1	0	0
					Salvadoraceae	0	17	4	0	1	1	8	0
					Sapotaceae	0	49	4	1	10	3	22	0
					Saururaceae	0	20	4	0	3	1	8	0
					Scytosiphonacea	0	51	4	0	0	0	0	0
					Simmondsiaceae	0	17	4	1	4	1	7	1
					Staphyleaceae	0	17	4	0	4	1	6	0
					Styracaceae	0	9	4	0	7	0	8	0
					Symplocaceae	0	23	4	1	3	1	5	0
					Takakiaceae	0	29	4	0	0	0	0	1
					Tetrachondraceae	0	21	4	0	6	1	6	0
					Ulvellaceae	0	67	4	0	0	0	0	0
					Violaceae	15	30	4	1	23	0	11	0
					[Dipsacaceae]	0	23	4	0	8	1	4	1
					Aextoxicaceae	0	11	3	0	3	1	9	0
					Amborellaceae	0	14	3	1	2	1	4	0
					Anacardiaceae	0	22	3	0	4	2	12	0
					Anthoceroceae	0	65	3	0	0	2	2	3
					Asphodelaceae	0	15	3	1	4	0	7	0
					Atherospermataceae	0	16	3	1	4	1	7	1
					Betulaceae	0	28	3	0	5	2	12	2
					Calceolariaceae	0	18	3	0	4	0	4	0
					Chloranthaceae	0	23	3	0	7	2	4	0
					Chrysobalanaceae	1	31	3	0	6	2	14	1
					Coccomyxaceae	0	55	3	0	0	1	0	1
					Codiaceae	0	22	3	0	0	1	0	0
					Coleochaetaceae	0	73	3	0	0	1	0	0
					Coriariaceae	0	2	3	1	4	1	5	0
					Cornaceae	0	21	3	0	2	2	10	0
					Cyatheaceae	0	14	3	0	0	0	4	0
					Daphniphyllaceae	0	8	3	1	2	2	8	0
					Dioscoreaceae	0	18	3	0	2	1	5	0
					Ephedraceae	0	17	3	0	0	0	2	0
					Eucommiaceae	0	6	3	0	3	1	8	0
					Frullaniaceae	0	55	3	1	0	1	0	0
					Griseliniaceae	0	33	3	1	7	1	9	0
					Haloragaceae	0	10	3	1	3	0	4	0
					Halymeniaceae	0	67	3	0	0	0	0	0
					Hyacinthaceae	0	33	3	0	3	1	9	0
					Hypericaceae	0	17	3	0	5	0	7	0
					Hypoxidaceae	0	25	3	0	6	1	6	0
					Loasaceae	0	10	3	0	5	1	5	1
					Lomariopsidaceae	0	43	3	0	0	0	3	0
					Marchantiaceae	0	32	3	0	0	3	0	1
					Monocleaceae	0	16	3	0	6	0	2	0
					Myrsinaceae	0	43	3	0	9	1	12	0
					Nitrariaceae	0	7	3	0	3	0	7	1
					Oncothecaceae	0	24	3	3	6	2	10	0
					Oxalidaceae	0	9	3	0	5	0	5	0
					Pavlovaceae	0	25	3	0	2	0	0	1
					Phellinaceae	0	14	3	0	5	0	7	1
					Primulaceae	0	11	3	1	4	1	6	0
					Prorocentraceae	0	35	3	1	0	0	0	2
					Putranjivaceae	0	16	3	0	1	0	7	1
					Pycnococcaceae	0	26	3	0	0	0	1	0
					Rehmnniaceae	0	13	3	0	5	1	7	0
					Restionaceae	0	29	3	0	4	0	3	0
					Scapaniaceae	0	20	3	1	0	1	0	0
					Stangeriaceae	0	17	3	1	6	1	4	0
					Tecophilaeaceae	0	37	3	0	3	2	7	0
					Thelypteridaceae	0	29	3	0	0	0	4	0
					Tropaeolaceae	0	12	3	0	5	2	6	0
					[Aphanopetalaceae]	0	14	3	1	4	1	4	0
					[Erythroyxlaceae]	0	13	3	0	4	0	10	0
					Argophyllaceae	0	7	2	0	4	0	4	0
					Bataceae	0	8	2	0	3	1	5	1
					Begoniaceae	0	6	2	0	1	1	3	1
					Brachytheciaceae	0	19	2	0	0	0	0	0
					Bromeliaceae	0	13	2	0	1	1	4	0
					Buxaceae	0	18	2	2	3	2	5	0
					Caprifoliaceae	0	9	2	0	3	1	8	0
					Caprifoliaceaes.l.	0	6	2	0	2	0	6	0
					Celastraceae	0	13	2	0	3	1	4	0
					Cephalotaceae	0	12	2	1	3	1	5	0
					Cephaloziaceae	0	23	2	0	0	0	0	0
					Cercidiphyllaceae	0	13	2	0	1	0	6	0
					Chaetosiphonaceae	0	46	2	0	0	1	0	1
					Cistaceae	0	8	2	0	5	0	4	1
					Cladophoraceae	0	30	2	0	0	0	0	0
					Closteriaceae	0	134	2	0	0	0	0	1
					Clusiaceae	0	19	2	0	6	0	9	0
					Culcitaceae	0	54	2	0	1	0	2	0
					Cycadaceae	0	19	2	0	2	1	2	0
					Cyrillaceae	0	17	2	0	5	0	5	1
					Diapensiaceae	0	19	2	1	4	4	8	2
					Dicranaceae	0	19	2	0	0	0	0	0
					Elaeagnaceae	0	15	2	0	1	1	6	1
					Equisetaceae	0	36	2	3	0	2	9	0
					Eupomatiaceae	0	21	2	0	4	1	4	0
					Eupteleaceae	0	13	2	0	3	1	3	0
					Gelsemiaceae	0	9	2	0	3	0	8	0
					Geraniaceae	0	17	2	1	3	1	6	0
					Ginkgoaceae	0	9	2	1	3	1	4	0
					Glaucocystaceae	0	220	2	0	0	0	0	0
					Grossulariaceae	0	5	2	0	4	1	4	0
					Gunneraceae	0	14	2	0	4	1	8	0
					Hernandiaceae	0	8	2	1	3	1	3	0
					Iteaceae	0	5	2	0	1	1	6	0
					Juglandaceae	0	54	2	0	3	1	6	1
					Juncaceae	0	13	2	0	3	1	1	0
					Klebsormidiaceae	0	27	2	0	0	2	0	0
					Leptosiraceae	0	31	2	0	0	1	0	1
					Leucodontaceae	0	28	2	0	0	0	0	2
					Limnanthaceae	0	13	2	1	3	1	4	0
					Lonchitidaceae	0	58	2	0	0	0	3	0
					Marsileaceae	0	22	2	0	0	0	2	0
					Melastomataceae	0	23	2	0	2	0	10	0
					Melianthaceae	0	21	2	2	2	3	6	0
					Menispermaceae	0	6	2	0	4	1	5	0
					Menyanthaceae	0	16	2	0	5	0	3	0
					Microsporaceae	0	38	2	0	0	1	0	0
					Microthamniaceae	0	32	2	0	0	2	0	2
					Mielichhoferiaceae	0	9	2	0	0	2	0	0
					Monimiaceae	0	19	2	1	2	0	1	0
					Monodopsidaceae	0	11	2	0	0	1	0	0
					Moraceae	0	18	2	1	6	4	12	0
					Myodocarpaceae	0	21	2	0	4	0	5	0
					Nepenthaceae	0	18	2	0	1	1	5	0
					Nothofagaceae	0	11	2	1	5	1	8	1
					Olacaceae	0	19	2	0	1	0	5	0
					Pedaliaceae	0	19	2	0	4	1	2	0
					Pennatiaceae	0	16	2	0	1	2	2	0
					Plagiochilaceae/Fissidentaceae	0	36	2	1	0	2	0	1
					Prasiolaceae	0	39	2	0	0	1	0	0
					Prymnesiaceae	0	13	2	0	0	0	0	0
					Ptilidiaceae	0	39	2	0	0	1	0	1
					Pyramimonadaceae	0	65	2	0	1	1	0	0
					Rhizophoraceae	0	10	2	0	1	1	10	0
					Schisandraceae(incl.Illiciac.)	0	33	2	1	8	1	20	1
					Scouleriaceae	0	20	2	0	0	1	0	0
					Solieriaceae	0	29	2	0	0	0	0	0
					Stemonaceae	0	10	2	0	3	1	5	1
					Viscaceae	0	17	2	0	2	1	5	2
					Zingiberaceae	0	35	2	0	15	5	8	0
					Zygnemataceae	0	66	2	1	0	3	0	0
					Alangiaceae	0	15	1	1	2	1	1	1
					Ankistrodesmaceae	0	26	1	0	0	1	0	1
					Austrobaileyaceae	0	26	1	0	1	1	6	0
					Bartramiaceae	0	19	1	0	0	1	0	0
					Bolbocoleonaceae	0	45	1	0	0	0	0	0
					Calliergonaceae	0	9	1	0	0	0	0	0
					Calophyllaceae	0	7	1	0	1	0	6	0
					Casuarinacae	0	11	1	0	1	1	9	1
					Ceramiaceae	0	45	1	0	0	0	0	0
					Chlorocystidaceae	0	12	1	0	0	1	0	1
					Chlorosarcinaceae	0	57	1	0	0	0	0	2
					Chordariacea	0	32	1	0	0	0	0	0
					Climaciaceae	0	15	1	0	0	0	0	0
					Cunoniaceae	0	23	1	1	2	2	6	0
					Curtisiaceae	0	16	1	0	3	0	0	0
					Cyclanthaceae	0	12	1	0	2	1	5	0
					Dennstaedtiaceae	0	24	1	0	0	0	3	0
					Desmarestiaceae	0	16	1	0	0	0	0	0
					Dipteridaceae	0	38	1	0	3	2	1	0
					Ebenaceae	0	8	1	0	4	2	1	0
					Elaeocarpaceae	0	18	1	0	5	2	9	0
					Encalyptaceae	0	12	1	0	0	1	0	0
					Fontinalaceae	0	18	1	0	1	0	0	0
					Fouquieriaceae	0	19	1	0	4	1	8	0
					Frankeniaceae	0	5	1	0	1	1	4	0
					Golenkiniaceae	0	34	1	0	0	0	0	1
					Gomortegaceae	0	16	1	0	6	1	7	0
					Goniaceae	0	46	1	0	0	0	0	0
					Heliconiaceae	0	31	1	0	5	2	3	0
					Ishigeaceae	0	24	1	0	0	0	0	2
					Isochrysidaceae	0	31	1	0	0	0	0	1
					Isoetaceae	0	65	1	4	2	2	15	1
					Joinvilleaceae	0	20	1	0	2	0	5	0
					Lardizabalaceae	0	12	1	1	2	1	3	0
					Mamiellaceae	0	29	1	0	0	0	0	0
					Muntingiaceae	0	13	1	1	4	2	7	0
					Myristicaceae	0	21	1	1	4	1	7	0
					Myuriaceae	0	15	1	0	0	1	0	0
					Nelumbonaceae	0	6	1	0	4	1	4	0
					Neochloridaceae	0	32	1	0	0	0	0	0
					Nephroselmidaceae	0	76	1	0	0	0	0	0
					Osmundaceae	0	99	1	3	7	3	6	0
					Pandanaceae	0	31	1	0	3	0	5	0
					Paulowniaceae	0	12	1	0	9	1	6	0
					Phyllophoraceae	0	15	1	0	0	0	0	0
					Plagiotheciaceae	0	14	1	0	0	0	0	0
					Platanaceae	0	14	1	0	4	1	5	1
					Prasinococcaceae	0	10	1	0	0	0	0	0
					Rhodellaceae	0	0	1	0	0	0	0	0
					Sabiaceae	0	10	1	1	2	1	4	0
					Sciadopityaceae	0	15	1	1	2	0	1	0
					Scourfieldiaceae	0	5	1	0	0	0	0	0
					Simaroubaceae	0	23	1	2	2	1	4	1
					Stachyuraceae	0	13	1	0	6	2	6	0
					Strelitziaceae	0	6	1	0	5	1	1	0
					Stylonemataceae	0	8	1	0	0	0	0	0
					Tapisciaceae	0	22	1	2	4	1	7	0
					Themidaceae	0	11	1	0	3	1	3	0
					Theophrastaceae	0	16	1	0	5	1	0	0
					Thuidiaceae	0	5	1	0	0	0	0	0
					Thyrsopteridaceae	0	46	1	0	0	0	1	2
					Timmiaceae	0	13	1	0	0	0	0	1
					Trochodendraceae	0	10	1	1	4	0	7	0
					Ulmaceae	0	6	1	1	5	1	8	0
					Urticaceae	0	15	1	0	4	1	6	0
					Actinidiaceae	0	12	0	0	1	1	4	0
					Alariacea	0	22	0	0	0	0	0	1
					Aquifoliaceae	0	43	0	0	9	2	5	0
					Bryaceae	0	11	0	0	0	0	0	0
					Bryopsidaceae	0	18	0	0	0	1	0	0
					Burseraceae	0	42	0	2	6	1	18	0
					Cannaceae	0	10	0	0	2	1	3	0
					Chaetosphaeridiaceae	0	15	0	0	0	1	0	0
					Characeae	0	26	0	0	0	0	0	0
					Chromulinaceae	0	17	0	0	0	0	0	0
					Combretaceae	0	13	0	0	2	0	2	1
					Cryptomonadaceae	0	16	0	0	0	0	0	0
					Dasyaceae	0	19	0	0	0	1	0	0
					Ditrichaceae	0	23	0	0	0	0	0	0
					Dolichomastigaceae	0	24	0	0	0	0	0	0
					Endocladiaceae	0	11	0	0	0	0	0	0
					Funariaceae	0	15	0	0	1	1	0	1
					Glaucosphaeraceae	0	5	0	0	0	0	0	0
					Gleicheniaceae	0	10	0	0	0	0	3	1
					Gnetaceae	0	12	0	0	1	0	0	0
					Gonatozygaceae	0	11	0	1	0	0	0	0
					Hamamelidaceae	0	19	0	3	5	0	10	2
					Hedwigiaceae	0	13	0	0	0	3	0	0
					Heteropyxidaceae	0	8	0	0	0	0	0	0
					Hylocomiaceae	0	7	0	0	0	0	0	0
					Kirkiacae	0	21	0	0	2	1	8	0
					Laminariaceae	0	96	0	0	0	0	0	2
					Laxmanniaceae	0	12	0	0	0	0	1	0
					Leiosporocerotaceae	0	21	0	1	0	1	2	0
					Lunulariaceae	0	5	0	0	0	1	0	0
					Marantaceae	0	14	0	0	4	1	2	0
					Marcgraviaceae	0	10	0	0	1	0	4	0
					Mesostigmataceae	0	10	0	0	0	0	0	0
					Monomasticaceae	0	9	0	0	0	1	0	0
					Pedinomonadaceae	0	5	0	0	0	0	0	0
					Peniaceae	0	97	0	1	0	1	0	3
					Porphyridiaceae	0	33	0	0	1	0	0	0
					Pottiaceae	0	9	0	0	0	0	0	0
					Pylaisiaceae	0	12	0	0	0	0	0	0
					Rhodochaetaceae	0	9	0	0	0	0	0	0
					Rhodomelaceae	0	25	0	0	0	0	0	0
					Ricciaceae	0	6	0	0	0	1	0	0
					Salviniaceae	0	19	0	0	1	0	2	0
					Sargassacea	0	9	0	0	0	0	0	0
					Schistochilaceae	0	27	0	0	0	0	0	1
					Scytosiphonaceae	0	58	0	0	0	0	0	2
					Sphaerocarpaceae	0	8	0	0	0	1	0	0
					Trentepohliaceae	0	3	0	0	0	0	0	0
					Treubiaceae	0	27	0	0	0	0	5	1
					Xeronemataceae	0	11	0	0	3	1	1	0
					[Valerianaceae]	0	9	0	0	5	1	2	0

## Sheet: normalized
#normalized	CYC	CYSRICH	DEF	HEVHIP	LTP	OUT	SNA	THI			#normalized	CYC	CYSRICH	DEF	HEVHIP	LTP	OUT	SNA	THI
Scenedesmaceae	1	455	23	1	1	2	0	8			Euglenozoa	1	84	7	0	0	1	0	4
Cylindrocapsaceae	1	421	22	0	0	2	0	1			CoreEudicots	1	13	5	2	3	1	6	1
Stylidiaceae	1	26	22	0	8	2	10	1			Monocots/Commelinids	1	17	5	1	4	1	2	1
Fumariaceae	0	18	20	2	5	1	5	1			BasalEudicots	1	21	4	1	4	1	6	1
Xanthorrhoeaceae	1	10	15	0	7	1	6	1			CoreEudicots/Asterids	1	15	4	1	5	1	6	1
Apiaceae	0	24	14	0	4	2	11	1			CoreEudicots/Rosids	1	12	4	1	4	1	6	1
Oltmannsiellopsidaceae	1	492	14	0	1	1	0	2			Dinophyceae	1	36	4	2	0	1	0	3
Neckeraceae	1	49	13	3	0	1	0	2			EusporangiateMonilophytes	1	31	4	1	1	1	4	1
Byblidaceae	1	23	12	0	10	3	9	1			GreenAlgae	1	75	4	1	1	1	1	1
Gyrostemonaceae	0	19	12	2	6	2	11	1			Basalmostangiosperms	1	17	3	1	2	1	5	1
Basellaceae	0	11	11	4	6	2	10	1			Cycadales	1	19	3	1	5	2	4	1
Botryococcaceae	1	192	11	1	1	1	0	3			Ginkgoales	0	10	3	2	4	2	5	1
Calypogeiaceae	1	50	11	0	3	1	0	2			LeptosporangiateMonilophytes	1	42	3	1	1	1	3	1
Chaetopeltidaceae	0	227	11	1	0	3	0	2			Liverworts	1	20	3	1	1	1	1	1
Polemoniaceae	0	16	11	1	5	2	5	1			Magnoliids	1	15	3	1	3	1	5	1
Polygalaceae	0	21	11	0	4	3	13	1			Monocots	1	16	3	1	4	1	4	1
Polygonaceae	0	13	11	0	4	0	7	1			Mosses	1	18	3	1	1	1	1	1
Phytolaccaceae	1	18	10	3	5	2	14	1			Chloranthales	0	12	2	0	4	2	3	1
Resedaceae	0	12	10	0	4	1	10	1			Conifers	1	18	2	2	5	1	6	1
Balsaminaceae	0	11	9	1	4	2	9	1			Gnetales	1	15	2	1	1	1	2	1
Dryopteridaceae	1	46	9	0	2	1	3	1			Hornworts	1	30	2	1	1	1	1	1
Dunaliellaceae	1	216	9	1	1	1	2	2			Lycophytes	1	18	2	1	1	1	5	1
Miroteaceae	0	29	9	6	3	1	9	2			Chromista(Algae)	1	18	1	1	1	1	1	1
Quillajaceae	0	10	9	2	4	2	6	2			Glaucophyta(Algae)	1	59	1	0	0	1	0	1
Trebouxiaceae	1	76	9	0	0	1	0	1			RedAlgae	1	13	1	0	1	1	0	1
Velloziaceae	0	18	9	2	6	2	5	1
Balanophoraceae	0	18	8	0	2	1	1	1
Bangiaceae	0	19	8	0	0	1	0	1
Boryaceae	1	28	8	1	5	2	5	2
Ceratophyllaceae	0	33	8	0	2	1	6	1
Davalliaceae	1	82	8	1	0	2	4	3
Icacinaceae	0	24	8	0	5	2	6	1
Koeberliniaceae	0	4	8	0	2	0	8	1
Posidoniaceae	0	21	8	0	2	2	7	1
Sarcobataceae	0	6	8	3	3	1	6	2
Talinaceae	0	25	8	6	4	3	11	2
Acoraceae	0	10	7	1	7	2	10	1
Apodanthaceae	0	7	7	0	2	1	0	1
Blechnaceae	0	60	7	0	0	2	4	2
Chlamydomonadaceae	1	109	7	1	1	1	0	2
Euglenacaea	1	84	7	0	0	1	0	4
Helwingiaceae	0	15	7	2	3	2	3	1
Juncaginaceae	0	17	7	0	1	2	3	1
Krameriaceae	1	13	7	0	7	1	9	1
Loranthaceae	0	21	7	0	4	1	7	1
Marattiaceae	1	64	7	1	1	2	4	1
Phacotaceae	1	96	7	1	1	1	0	1
Physenaceae	1	22	7	2	2	2	8	2
Poaceae	1	20	7	1	4	1	2	1
Portulacaceae	1	16	7	2	2	1	6	1
Solanaceae	1	21	7	1	6	2	9	1
Agapanthaceae	1	21	6	0	9	2	4	1
Amaranthaceae	1	15	6	2	4	1	6	1
Bixaceae	0	23	6	1	5	2	10	1
Brassicaceae	1	6	6	1	2	1	3	1
Chenopodiaceae	0	11	6	2	5	2	10	1
Cleomaceae	1	13	6	0	5	2	5	1
Diphysciaceae	0	26	6	0	0	3	1	1
Garryaceae	0	11	6	0	5	3	7	1
Linaceae	1	13	6	1	6	2	7	1
Lowiaceae	0	24	6	1	9	2	3	1
Malesherbiaceae	0	23	6	1	6	2	9	2
Malpighiaceae	0	22	6	2	8	3	6	1
Montiniaceae	0	20	6	0	4	1	7	1
Oocystaceae	1	180	6	0	0	2	0	3
Pentaphylacaceae	0	17	6	2	5	2	7	1
Plagiogyriaceae	1	47	6	1	0	1	0	2
Sarcolaenaceae	1	32	6	1	3	3	10	2
Smilacaceae	0	17	6	0	6	2	6	1
Thymelaeaceae	0	13	6	1	4	2	6	1
Ulotrichaceae	1	130	6	0	0	1	0	2
Winteraceae	0	10	6	0	5	2	7	1
Aizoaceae	1	13	5	3	3	1	7	1
Alismataceae	0	15	5	0	4	2	3	2
Altingiaceae	1	10	5	0	0	1	1	1
Anemiaceae	1	32	5	0	0	2	4	1
Apocynaceae	1	14	5	1	6	2	8	1
Araceae	1	11	5	0	2	2	4	1
Asteraceae	1	12	5	1	6	1	5	1
Athyriaceae	0	56	5	1	1	1	3	1
Aulacomniaceae	1	26	5	0	0	2	1	2
Berberidaceae	0	16	5	1	4	2	4	1
Berberidopsidaceae	0	14	5	2	5	3	8	1
Blasiaceae	0	17	5	0	1	1	0	1
Caryophyllaceae	1	15	5	1	5	1	7	1
Chaetophoraceae	1	85	5	1	1	1	0	2
Cucurbitaceae	0	6	5	0	2	2	6	2
Cystopteridaceae	1	60	5	1	1	1	4	2
Diplaziopsidaceae	1	38	5	0	0	1	0	1
Elaphoglossaceae	0	46	5	1	2	1	1	2
Fabaceae	1	15	5	1	3	1	7	1
Haematococcaceae	1	120	5	1	1	1	0	2
Iridaceae	0	14	5	0	5	1	6	1
Lepidoziaceae	0	10	5	4	1	2	2	2
Loganiaceae	0	22	5	2	5	1	9	2
Lygodiaceae	0	23	5	0	1	1	2	1
Mackinlayaceae	1	18	5	0	6	2	7	2
Maesaceae	0	20	5	0	6	3	8	1
Metzgeriaceae	1	26	5	0	0	2	0	3
Moringaceae	0	18	5	3	4	4	9	1
Nyctaginaceae	1	13	5	2	4	1	8	1
Oedogoniaceae	1	191	5	1	1	2	0	4
Orthotrichaceae	0	22	5	2	2	2	2	1
Pallaviciniaceae	0	24	5	0	0	1	0	3
Papaveraceae	1	25	5	1	3	1	5	1
Passifloraceae	1	15	5	1	3	2	6	1
Petiveriaceae	0	19	5	2	3	2	6	1
Piperaceae	0	18	5	1	3	2	5	1
Pleurastraceae	1	92	5	1	0	1	0	1
Radulaceae	0	20	5	2	1	2	0	1
Ranunculaceae	0	18	5	1	6	1	4	1
Salvadoraceae	0	18	5	0	2	2	9	1
Simmondsiaceae	0	18	5	2	5	2	8	2
Sphagnaceae	1	43	5	2	1	2	1	1
Staphyleaceae	1	18	5	0	5	2	7	1
Styracaceae	1	10	5	0	8	1	9	1
Symplocaceae	0	24	5	2	4	2	6	1
Takakiaceae	0	30	5	0	0	1	0	2
Tetrachondraceae	0	22	5	0	7	2	7	1
Ulvaceae	1	74	5	1	1	1	0	3
Ulvellaceae	1	68	5	0	0	1	0	1
Zygophyllaceae	1	12	5	1	3	2	7	1
[Dipsacaceae]	1	24	5	0	9	2	5	2
Acanthaceae	1	21	4	1	8	2	7	1
Adoxaceae	0	17	4	2	5	2	8	1
Aextoxicaceae	0	12	4	0	4	2	10	1
Amborellaceae	0	15	4	2	3	2	5	1
Asphodelaceae	0	16	4	2	5	1	8	1
Aspleniaceae	0	34	4	1	1	1	3	1
Asteromonadaceae	1	110	4	0	0	1	0	1
Atherospermataceae	0	17	4	2	5	2	8	2
Boraginaceae	1	13	4	1	5	1	5	1
Calceolariaceae	0	19	4	0	5	1	5	1
Canellaceae	0	11	4	1	4	1	4	1
Chlorellaceae	1	35	4	1	1	1	0	2
Coccomyxaceae	0	56	4	0	0	2	0	2
Codiaceae	0	23	4	0	0	2	0	1
Convolvulaceae	1	12	4	1	4	1	7	1
Coriariaceae	0	3	4	2	5	2	6	1
Cornaceae	1	22	4	0	3	3	11	1
Cyatheaceae	0	15	4	1	0	1	5	1
Daphniphyllaceae	1	9	4	2	3	3	9	1
Dioscoreaceae	0	19	4	0	3	2	6	1
Ephedraceae	0	18	4	1	0	1	3	1
Eucommiaceae	0	7	4	0	4	2	9	1
Gentianaceae	1	13	4	1	7	2	11	1
Grimmiaceae	0	22	4	1	1	1	1	1
Haloragaceae	0	11	4	2	4	1	5	1
Hypericaceae	0	18	4	0	6	1	8	1
Hypodematiaceae	0	41	4	0	1	1	4	1
Hypoxidaceae	1	26	4	0	7	2	7	1
Leucobryaceae	1	25	4	0	0	2	1	1
Loasaceae	0	11	4	0	6	2	6	2
Lomariopsidaceae	0	44	4	1	0	1	4	1
Lythraceae	1	9	4	0	5	1	6	1
Magnoliaceae	1	20	4	1	3	1	7	1
Malvaceae	1	14	4	1	3	1	6	1
Molluginaceae	1	10	4	2	4	1	5	1
Monocleaceae	1	17	4	1	7	1	3	1
Myrtaceae	1	7	4	0	3	1	7	1
Nitrariaceae	0	8	4	0	4	1	8	2
Notothyladaceae	1	48	4	2	1	3	2	1
Nymphaeaceae	0	13	4	0	2	1	3	1
Ochnaceae	1	10	4	1	4	2	8	1
Oncothecaceae	1	25	4	4	7	3	11	1
Ophioglossaceae	1	18	4	1	1	1	2	1
Orobanchaceae	1	14	4	0	6	2	6	1
Oxalidaceae	1	10	4	0	6	1	6	1
Phellinaceae	1	15	4	0	6	1	8	2
Phyllanthaceae	0	13	4	1	4	1	9	1
Pittosporaceae	0	13	4	1	4	1	6	1
Plantaginaceae	0	11	4	1	6	1	5	1
Plumbaginaceae	1	14	4	1	4	2	7	1
Polytrichaceae	0	15	4	0	0	1	1	1
Primulaceae	0	12	4	2	5	2	7	1
Prorocentraceae	1	36	4	2	0	1	0	3
Proteaceae	1	17	4	1	4	2	9	1
Pteridaceae	1	43	4	1	1	1	3	1
Putranjivaceae	0	17	4	0	2	1	8	2
Rehmnniaceae	1	14	4	0	6	2	8	1
Restionaceae	1	30	4	0	5	1	4	1
Rubiaceae	1	15	4	1	3	1	4	1
Santalaceae	1	24	4	1	3	2	7	1
Sapindaceae	1	19	4	1	5	2	7	1
Saxifragaceae	1	10	4	1	4	1	4	1
Stangeriaceae	0	18	4	2	7	2	5	1
Taxaceae	1	22	4	3	5	1	4	1
Thelypteridaceae	0	30	4	0	0	1	5	1
Tropaeolaceae	1	13	4	1	6	3	7	1
Verbenaceae	0	19	4	0	7	2	7	1
Woodsiaceae	1	59	4	0	1	1	4	2
[Aphanopetalaceae]	0	15	4	2	5	2	5	1
[Erythroyxlaceae]	0	14	4	0	5	1	11	1
Alliaceae	0	18	3	2	4	1	5	1
Annonaceae	1	15	3	0	2	3	4	1
Arecaceae	0	12	3	0	1	1	1	1
Argophyllaceae	0	8	3	0	5	0	5	1
Aristolochiaceae	1	18	3	0	2	2	4	1
Bataceae	1	9	3	0	4	2	6	2
Begoniaceae	1	7	3	1	2	2	4	2
Borodinellaceae	1	32	3	0	0	1	0	1
Bromeliaceae	0	14	3	0	2	2	5	1
Buxaceae	0	19	3	3	4	3	6	1
Cactaceae	0	8	3	2	1	1	4	1
Calycanthaceae	0	18	3	1	5	2	7	1
Campanulaceae	0	12	3	0	3	1	5	1
Cannabaceae	1	12	3	2	5	2	8	1
Caprifoliaceae	0	10	3	0	4	2	9	1
Caprifoliaceaes.l.	1	7	3	0	3	1	7	1
Carteriaceae	1	70	3	0	1	2	0	1
Cephalotaceae	1	13	3	2	4	2	6	1
Cephaloziaceae	0	24	3	1	0	1	0	1
Cercidiphyllaceae	0	14	3	0	2	1	7	1
Chaetosiphonaceae	1	47	3	0	0	2	0	2
Chlorodendraceae	0	47	3	0	0	1	0	1
Chroomonadaceae	1	33	3	0	0	1	1	1
Cistaceae	0	9	3	1	6	1	5	2
Cladophoraceae	0	31	3	0	0	1	0	1
Closteriaceae	1	135	3	0	0	1	0	2
Crassulaceae	1	14	3	2	4	2	4	1
Culcitaceae	0	55	3	0	2	1	3	1
Cycadaceae	0	20	3	0	3	2	3	1
Cyrillaceae	0	18	3	0	6	1	6	2
Desmidiaceae	1	51	3	1	1	1	0	1
Dicranaceae	1	20	3	1	1	1	0	1
Dilleniaceae	1	18	3	1	5	1	8	1
Elaeagnaceae	1	16	3	0	2	2	7	2
Escalloniaceae	0	16	3	1	4	1	7	1
Euphorbiaceae	0	13	3	1	3	1	6	1
Eupomatiaceae	0	22	3	0	5	2	5	1
Eupteleaceae	1	14	3	0	4	2	4	1
Gelsemiaceae	0	10	3	0	4	1	9	1
Geraniaceae	1	18	3	2	4	2	7	1
Gesneriaceae	1	15	3	0	5	2	6	1
Gigartinaceae	1	15	3	0	1	1	0	1
Ginkgoaceae	0	10	3	2	4	2	5	1
Grossulariaceae	0	6	3	0	5	2	5	1
Gunneraceae	1	15	3	0	5	2	9	1
Hemerocallidaceae	0	11	3	0	6	2	4	1
Hernandiaceae	0	9	3	2	4	2	4	1
Hydrangeaceae	1	18	3	1	4	2	6	1
Hymenophyllaceae	1	10	3	0	1	2	5	1
Iteaceae	1	6	3	0	2	2	7	1
Juncaceae	0	14	3	0	4	2	2	1
Lamiaceae	1	14	3	1	7	2	5	1
Lentibulariaceae	0	8	3	0	4	1	2	1
Leptosiraceae	0	32	3	0	0	2	0	2
Limnanthaceae	1	14	3	2	4	2	5	1
Lindsaeaceae	0	63	3	1	2	1	4	1
Lonchitidaceae	1	59	3	1	1	1	4	1
Marsileaceae	0	23	3	0	0	1	3	1
Melanthiaceae	0	12	3	1	4	2	6	1
Menispermaceae	0	7	3	0	5	2	6	1
Menyanthaceae	0	17	3	1	6	1	4	1
Microsporaceae	0	39	3	0	0	2	0	1
Mielichhoferiaceae	1	10	3	0	0	3	0	1
Monimiaceae	0	20	3	2	3	1	2	1
Monodopsidaceae	1	12	3	0	1	2	0	1
Myodocarpaceae	1	22	3	0	5	1	6	1
Nepenthaceae	0	19	3	0	2	2	6	1
Nothofagaceae	0	12	3	2	6	2	9	2
Olacaceae	0	20	3	0	2	1	6	1
Oleaceae	0	16	3	0	4	1	4	1
Onagraceae	1	11	3	1	5	1	5	1
Orchidaceae	1	14	3	0	3	1	3	1
Pedaliaceae	0	20	3	0	5	2	3	1
Pelliaceae	1	30	3	1	1	2	0	2
Pennatiaceae	1	17	3	0	2	3	3	1
Pinaceae	1	13	3	1	4	2	5	1
Plagiochilaceae/Fissidentaceae	0	37	3	2	0	3	0	2
Podocarpaceae	1	20	3	2	4	2	7	1
Polypodiaceae	1	51	3	1	1	1	2	1
Porellaceae	1	24	3	1	0	2	0	2
Prymnesiaceae	0	14	3	0	1	1	0	1
Psilotaceae	0	20	3	1	2	1	4	1
Ptilidiaceae	1	40	3	1	0	2	0	2
Rhamnaceae	1	12	3	1	5	2	8	1
Rhizophoraceae	0	11	3	0	2	2	11	1
Rutaceae	0	12	3	2	2	1	3	1
Salicaceae	0	13	3	1	2	1	4	1
Saururaceae	0	11	3	0	2	1	5	1
Schlegeliaceae	1	24	3	1	9	1	6	1
Scouleriaceae	0	21	3	1	0	2	1	1
Scrophulariaceae	1	18	3	1	7	2	8	1
Scytosiphonacea	1	26	3	0	0	1	0	1
Stemonaceae	0	11	3	0	4	2	6	2
Typhaceae	0	13	3	0	3	2	2	1
Violaceae	8	16	3	1	12	1	6	1
Viscaceae	0	18	3	1	3	2	6	3
Vitaceae	1	9	3	0	2	2	5	1
Zamiaceae	1	19	3	1	6	2	5	1
[Nyssaceae]	1	23	3	1	3	1	5	2
incertaesedis	1	57	3	1	0	1	0	1
Agavaceae	1	20	2	0	5	1	4	1
Alangiaceae	1	16	2	2	3	2	2	2
Amaryllidaceae	0	14	2	0	2	1	3	1
Anacardiaceae	0	12	2	1	3	2	7	1
Ankistrodesmaceae	0	27	2	0	0	2	0	2
Anthoceroceae	1	22	2	0	0	1	1	2
Araliaceae	0	13	2	1	2	1	6	1
Araucariaceae	0	19	2	1	5	2	7	1
Asparagaceae	1	20	2	1	4	1	5	1
Austrobaileyaceae	1	27	2	0	2	2	7	1
Bartramiaceae	1	20	2	0	0	2	0	1
Betulaceae	0	15	2	1	3	2	7	2
Bignoniaceae	1	16	2	0	7	2	7	1
Bolbocoleonaceae	1	46	2	1	0	1	0	1
Brachytheciaceae	1	10	2	1	0	1	0	1
Calliergonaceae	1	10	2	0	0	1	0	1
Calophyllaceae	1	8	2	1	2	0	7	1
Casuarinacae	0	12	2	0	2	2	10	2
Celastraceae	1	7	2	0	2	1	3	1
Cephalotaxaceae	1	18	2	1	3	1	4	1
Ceramiaceae	0	46	2	0	0	1	0	1
Chloranthaceae	0	12	2	0	4	2	3	1
Chlorocystidaceae	0	13	2	0	0	2	0	2
Chordariacea	1	33	2	0	0	1	0	1
Chrysobalanaceae	1	16	2	0	4	2	8	1
Climaciaceae	1	16	2	0	0	1	0	1
Clusiaceae	0	10	2	0	4	1	5	1
Colchicaceae	1	11	2	1	2	1	2	1
Coleochaetaceae	1	37	2	0	1	1	0	1
Cunoniaceae	0	24	2	2	3	3	7	1
Cupressaceae	1	18	2	3	5	1	6	1
Curtisiaceae	0	17	2	0	4	0	1	1
Cyclanthaceae	0	13	2	0	3	2	6	1
Cyperaceae	1	18	2	1	6	1	3	1
Dendrocerotaceae	1	24	2	1	1	1	1	1
Dennstaedtiaceae	1	25	2	0	0	1	4	1
Desmarestiaceae	0	17	2	0	0	1	0	1
Diapensiaceae	0	10	2	1	3	3	5	2
Dipteridaceae	1	39	2	0	4	3	2	1
Ebenaceae	0	9	2	0	5	3	2	1
Elaeocarpaceae	0	19	2	0	6	3	10	1
Encalyptaceae	0	13	2	0	1	2	0	1
Equisetaceae	0	19	2	2	0	2	5	1
Ericaceae	1	13	2	1	3	2	5	1
Fagaceae	1	17	2	2	3	2	8	1
Fontinalaceae	0	19	2	0	2	1	0	1
Fouquieriaceae	0	20	2	0	5	2	9	1
Frankeniaceae	0	6	2	0	2	2	5	1
Frullaniaceae	1	28	2	1	1	1	0	1
Golenkiniaceae	0	35	2	0	0	1	0	2
Gomortegaceae	0	17	2	0	7	2	8	1
Goniaceae	0	47	2	1	0	1	0	1
Gracilariaceae	1	13	2	0	0	1	0	1
Griseliniaceae	0	17	2	1	4	1	5	1
Huperziaceae	0	19	2	1	2	1	6	2
Hyacinthaceae	1	17	2	0	2	1	5	1
Hydrodictyaceae	0	46	2	0	1	1	0	1
Ishigeaceae	1	25	2	0	0	1	0	3
Isochrysidaceae	1	32	2	0	1	1	0	2
Joinvilleaceae	1	21	2	1	3	1	6	1
Juglandaceae	0	28	2	0	2	1	4	1
Klebsormidiaceae	1	14	2	0	0	2	0	1
Lardizabalaceae	0	13	2	2	3	2	4	1
Lauraceae	1	11	2	1	4	1	5	1
Leucodontaceae	0	15	2	0	0	1	0	2
Lycopodiaceae	0	16	2	1	1	1	3	1
Mallomonadaceae	1	6	2	0	0	1	1	1
Melastomataceae	0	12	2	0	2	1	6	1
Meliaceae	1	12	2	1	4	1	6	1
Melianthaceae	1	11	2	2	2	2	4	1
Mesotaeniaceae	1	33	2	1	1	1	0	1
Microthamniaceae	1	17	2	0	0	2	0	2
Moraceae	1	10	2	1	4	3	7	1
Muntingiaceae	0	14	2	2	5	3	8	1
Myristicaceae	0	22	2	2	5	2	8	1
Myrsinaceae	0	22	2	0	5	1	7	1
Myuriaceae	1	16	2	0	0	2	0	1
Nelumbonaceae	1	7	2	0	5	2	5	1
Neochloridaceae	1	33	2	0	1	1	0	1
Pandanaceae	0	32	2	1	4	1	6	1
Paulowniaceae	0	13	2	0	10	2	7	1
Pavlovaceae	0	9	2	0	1	1	0	1
Phyllophoraceae	0	16	2	0	0	1	0	1
Plagiotheciaceae	0	15	2	0	0	1	0	1
Platanaceae	1	15	2	0	5	2	6	2
Prasiolaceae	1	20	2	0	0	1	0	1
Pycnococcaceae	0	14	2	0	0	1	1	1
Pyramimonadaceae	1	33	2	0	1	1	0	1
Rhodellaceae	0	1	2	0	0	1	0	1
Rosaceae	0	8	2	1	2	1	5	1
Ruscaceae	1	16	2	1	7	2	5	1
Sabiaceae	1	11	2	2	3	2	5	1
Sapotaceae	0	17	2	1	4	2	8	1
Sargassaceae	1	13	2	1	1	1	0	1
Scapaniaceae	0	11	2	1	0	1	0	1
Sciadopityaceae	0	16	2	2	3	1	2	1
Scourfieldiaceae	1	6	2	0	0	1	0	1
Selaginellaceae	1	16	2	1	1	1	6	1
Stachyuraceae	0	14	2	0	7	3	7	1
Strelitziaceae	0	7	2	0	6	2	2	1
Stylonemataceae	0	9	2	0	0	1	0	1
Tapisciaceae	0	23	2	3	5	2	8	1
Tecophilaeaceae	0	19	2	0	2	2	4	1
Themidaceae	0	12	2	0	4	2	4	1
Theophrastaceae	0	17	2	0	6	2	1	1
Thuidiaceae	1	6	2	0	0	1	0	1
Thyrsopteridaceae	1	47	2	1	0	1	2	3
Timmiaceae	1	14	2	0	0	1	0	2
Trochodendraceae	1	11	2	2	5	1	8	1
Ulmaceae	0	7	2	2	6	2	9	1
Volvocaceae	1	49	2	1	0	1	0	1
Actinidiaceae	0	13	1	0	2	2	5	1
Alariacea	1	23	1	0	0	1	0	2
Aquifoliaceae	1	15	1	0	4	1	2	1
Bryaceae	1	6	1	0	0	1	0	1
Bryopsidaceae	0	19	1	0	0	2	0	1
Burseraceae	0	22	1	2	4	1	10	1
Cannaceae	1	11	1	0	3	2	4	1
Chaetosphaeridiaceae	0	16	1	0	1	2	0	1
Characeae	0	27	1	0	0	0	0	1
Chlorosarcinaceae	1	29	1	0	0	1	0	2
Chromulinaceae	0	18	1	0	0	1	0	1
Combretaceae	0	14	1	0	3	0	3	2
Cryptomonadaceae	1	17	1	0	0	1	0	1
Dasyaceae	1	20	1	0	0	2	0	1
Ditrichaceae	0	24	1	0	0	1	0	1
Dolichomastigaceae	0	25	1	0	0	1	0	1
Endocladiaceae	1	12	1	0	0	0	0	1
Funariaceae	0	16	1	1	2	2	0	2
Glaucocystaceae	1	56	1	0	0	1	0	1
Glaucosphaeraceae	1	6	1	0	0	1	0	1
Gleicheniaceae	0	11	1	0	0	1	4	2
Gnetaceae	1	13	1	1	2	1	0	1
Gonatozygaceae	0	12	1	2	0	1	0	1
Halymeniaceae	1	14	1	0	0	1	0	1
Hamamelidaceae	1	5	1	1	2	1	3	1
Hedwigiaceae	1	14	1	0	0	4	0	1
Heliconiaceae	1	16	1	0	3	2	2	1
Heteropyxidaceae	1	9	1	0	1	1	1	1
Hylocomiaceae	1	8	1	0	0	1	0	1
Isoetaceae	1	33	1	3	2	2	8	1
Kirkiacae	0	22	1	1	3	2	9	1
Laminariaceae	0	33	1	1	1	1	0	1
Laxmanniaceae	1	13	1	0	1	1	2	1
Leiosporocerotaceae	1	11	1	1	1	1	2	1
Lunulariaceae	1	6	1	0	1	2	0	1
Mamiellaceae	0	15	1	0	0	1	0	1
Marantaceae	0	15	1	0	5	2	3	1
Marcgraviaceae	0	11	1	0	2	0	5	1
Marchantiaceae	1	9	1	1	0	1	0	1
Mesostigmataceae	1	11	1	0	0	1	0	1
Monomasticaceae	1	10	1	0	0	2	0	1
Nephroselmidaceae	1	39	1	0	0	1	0	1
Osmundaceae	1	20	1	1	2	1	2	1
Pedinomonadaceae	1	3	1	0	0	1	0	1
Peniaceae	0	49	1	1	0	1	0	2
Porphyridiaceae	0	17	1	0	1	1	0	1
Pottiaceae	0	10	1	0	0	1	0	1
Prasinococcaceae	1	4	1	0	0	1	0	1
Pylaisiaceae	1	13	1	1	1	1	0	1
Rhodochaetaceae	0	10	1	0	0	1	0	1
Rhodomelaceae	1	13	1	0	0	1	0	1
Ricciaceae	1	7	1	1	0	2	0	1
Salviniaceae	1	20	1	0	2	1	3	1
Sargassacea	0	10	1	1	0	1	0	1
Schisandraceae(incl.Illiciac.)	1	12	1	1	3	1	7	1
Schistochilaceae	0	28	1	1	0	1	0	2
Scytosiphonaceae	1	30	1	0	0	1	0	2
Simaroubaceae	1	12	1	2	2	1	3	1
Solieriaceae	1	10	1	0	1	1	0	1
Sphaerocarpaceae	0	9	1	1	0	2	0	1
Trentepohliaceae	0	2	1	0	0	1	0	1
Treubiaceae	1	28	1	1	0	1	6	2
Urticaceae	0	8	1	0	3	1	4	1
Xeronemataceae	0	12	1	0	4	2	2	1
Zingiberaceae	0	12	1	0	6	2	3	1
Zygnemataceae	0	14	1	1	1	1	0	1
[Valerianaceae]	1	10	1	0	6	2	3	1
